# Supplementary material for: Tris(ethane-1,2-diamine-κ2 N,N′)nickel(II) diiodide
Source: Acta Crystallogr Sect E Struct Rep Online. 2009 Dec 24;66(Pt 1):m103–4. doi: 10.1107/S1600536809054580 (PMC2979990; doi:10.1107/S1600536809054580)
Supplement: Supplementary file 2 [file e-66-0m103-Isup2.hkl]

# 
# h,k,l, Fc-squared, Fo-squared, sigma(Fo-squared) and status flag 
# 
data_I
_shelx_title ' I' 
_shelx_refln_list_code          4 
_shelx_F_calc_maximum      935.66 
_exptl_crystal_F_000      1888.00 
_reflns_d_resolution_high  0.6610 
 
loop_ 
 _symmetry_equiv_pos_as_xyz 
 'x, y, z' 
 '-x+1/2, -y, z+1/2' 
 '-x, y+1/2, -z+1/2' 
 'x+1/2, -y+1/2, -z' 
 '-x, -y, -z' 
 'x-1/2, y, -z-1/2' 
 'x, -y-1/2, z-1/2' 
 '-x-1/2, y-1/2, z' 
 
_cell_length_a    14.7502 
_cell_length_b    13.4881 
_cell_length_c    15.9624 
_cell_angle_alpha  90.000 
_cell_angle_beta   90.000 
_cell_angle_gamma  90.000 
 
_shelx_F_squared_multiplier     1.000 
 
loop_ 
 _refln_index_h 
 _refln_index_k 
 _refln_index_l 
 _refln_F_squared_calc 
 _refln_F_squared_meas 
 _refln_F_squared_sigma 
 _refln_observed_status 
   4   0   0   743847.31   753650.69   4974.71 o 
  12   0   0     7778.36     9698.79    367.44 o 
  14   0   0     1923.10     2509.05    400.10 o 
  16   0   0     3410.19     4169.94    502.46 o 
  18   0   0       30.44      292.22    650.84 o 
  20   0   0      281.82      694.78    842.94 o 
   4   1   0     1331.40     1517.11     91.50 o 
   6   1   0    19495.49    20588.66    281.14 o 
   8   1   0     2746.76     2917.00     99.16 o 
  10   1   0    26188.98    28873.08    498.21 o 
  12   1   0    38151.50    43857.89    640.18 o 
  14   1   0     5224.41     5529.09    285.14 o 
  16   1   0    33902.46    39731.03   1037.93 o 
  18   1   0      699.82      539.92    460.24 o 
  20   1   0     5729.00     6820.32    600.19 o 
   4   2   0    10480.07    10470.34    103.05 o 
   6   2   0   118003.20   126743.55    385.33 o 
   8   2   0    57170.09    61061.81    381.68 o 
  10   2   0    17510.99    20757.28    415.82 o 
  12   2   0    15024.96    15702.46    870.01 o 
  14   2   0       29.46      325.56    282.36 o 
  16   2   0       10.94      204.90    361.14 o 
  18   2   0       12.98      -79.86    347.93 o 
  20   2   0      816.23     1073.08    594.48 o 
   2   3   0     5140.30     5360.93     88.54 o 
   4   3   0   154075.72   155923.17    520.08 o 
   6   3   0    21668.18    23720.91    179.45 o 
   8   3   0   123916.96   132104.92   1411.99 o 
  10   3   0    33589.22    35692.11    506.16 o 
  12   3   0    24881.19    28432.29   1349.21 o 
  14   3   0     3980.41     3683.10    290.39 o 
  16   3   0     3098.42     3648.14    351.18 o 
  18   3   0      252.36      491.72    465.66 o 
  20   3   0     2615.11     3078.04    597.47 o 
   0   4   0    91530.34    97304.06    566.37 o 
   2   4   0     8637.23     9045.56    101.82 o 
   4   4   0    40315.95    41355.02    204.04 o 
   6   4   0     6902.99     7080.30     66.35 o 
   8   4   0    95652.93    97707.76    519.99 o 
  10   4   0    16155.07    16119.16    238.88 o 
  12   4   0    22619.89    23528.51   1067.93 o 
  14   4   0    22906.32    26261.76   1509.33 o 
  16   4   0      138.28      301.81    367.65 o 
  18   4   0     9992.83    11342.41    470.67 o 
  20   4   0     2251.16     2232.19    603.02 o 
   2   5   0   401174.13   414172.94   4506.52 o 
   4   5   0    53726.37    56297.16    681.89 o 
   6   5   0   130239.95   130211.84    536.11 o 
   8   5   0     9615.67     9866.67    104.82 o 
  10   5   0     5077.99     5294.90    136.44 o 
  12   5   0        8.41      252.71    127.50 o 
  14   5   0      784.70     1241.28    290.52 o 
  16   5   0      283.37      302.92    370.76 o 
  18   5   0      839.95     1126.82    466.13 o 
  20   5   0      314.26      385.98    614.39 o 
   0   6   0    91118.95    96053.17    429.01 o 
   2   6   0     4877.39     5110.19     62.57 o 
   4   6   0    47612.81    49588.37    539.97 o 
   6   6   0       33.86      300.55     52.28 o 
   8   6   0     1220.68     1166.95     71.45 o 
  10   6   0    12113.91    13214.99    274.08 o 
  12   6   0     1019.84     1106.52    190.33 o 
  14   6   0    18979.63    21783.47   1229.70 o 
  16   6   0      839.66      790.85    382.31 o 
  18   6   0     5282.42     5925.37    613.80 o 
  20   6   0     2163.93     1818.32    626.84 o 
   2   7   0     5517.13     5289.95     84.23 o 
   4   7   0    13227.11    12255.76    106.09 o 
   6   7   0    22399.63    22246.04    133.85 o 
   8   7   0      199.57      197.37     79.95 o 
  10   7   0    24551.16    24825.57    530.42 o 
  12   7   0     5592.74     5531.35    183.12 o 
  14   7   0     3161.97     3478.86    309.08 o 
  16   7   0     3726.94     3098.78    417.10 o 
  18   7   0      553.70      599.85    481.67 o 
  20   7   0      526.23      469.99    813.63 o 
   0   8   0    13111.00    13677.26    370.43 o 
   2   8   0    16455.26    16919.46    290.95 o 
   4   8   0      373.78      368.37     98.11 o 
   6   8   0    51392.57    51276.24    773.09 o 
   8   8   0     1439.90     1547.40     83.65 o 
  10   8   0    32663.80    33782.16    270.28 o 
  12   8   0     4798.26     4985.81    433.86 o 
  14   8   0     6827.14     7597.61    585.28 o 
  16   8   0       60.14      497.23    379.54 o 
  18   8   0     3339.86     3987.67    650.33 o 
   2   9   0    35179.70    38018.57    420.04 o 
   4   9   0     2183.71     1990.37     92.04 o 
   6   9   0    58642.06    61985.66   1534.41 o 
   8   9   0      597.31      832.21    120.83 o 
  10   9   0    32334.10    33146.77   1337.82 o 
  12   9   0    11479.99    11774.50    409.61 o 
  14   9   0     3488.61     3582.58    438.75 o 
  16   9   0     5906.24     6518.23    412.23 o 
  18   9   0      502.88      410.43    859.26 o 
   0  10   0    71457.84    74545.57    463.75 o 
   2  10   0      226.91      275.30     61.39 o 
   4  10   0    38797.44    39523.63    273.57 o 
   6  10   0     3799.68     3701.53    190.55 o 
   8  10   0     3337.77     3268.06    130.77 o 
  10  10   0        0.61      190.30    146.15 o 
  12  10   0       13.45       46.37    194.73 o 
  14  10   0      897.71     1139.41    369.00 o 
  16  10   0      116.68      204.05    672.47 o 
  18  10   0      327.19      466.66    863.56 o 
   2  11   0    57573.03    66436.27    717.96 o 
   4  11   0     1565.09     1693.92    104.65 o 
   6  11   0     9403.40     9725.49    158.17 o 
   8  11   0       16.56      -87.13    148.08 o 
  10  11   0      569.61      573.33    216.69 o 
  12  11   0     3806.61     3820.79    429.73 o 
  14  11   0      778.32      988.26    397.68 o 
  16  11   0     2407.68     3042.58    707.00 o 
  18  11   0      850.71     1157.89    922.96 o 
   0  12   0     3101.74     3445.55    209.57 o 
   2  12   0       11.74       73.83     88.86 o 
   4  12   0     4268.42     4180.68    111.52 o 
   6  12   0      380.53       65.08     88.06 o 
   8  12   0    10714.92    11109.33    178.82 o 
  10  12   0     1217.93     1026.53    229.32 o 
  12  12   0     2145.04     2291.50    334.70 o 
  14  12   0     4752.99     4513.36    424.97 o 
  16  12   0        6.05       33.06    773.47 o 
  18  12   0     2311.52     3172.03    943.78 o 
   2  13   0      601.57      484.70    125.33 o 
   4  13   0    15436.31    15565.73    350.01 o 
   6  13   0     1807.94     3029.47    244.23 o 
   8  13   0    18539.30    18039.31    350.45 o 
  10  13   0     2182.54     1860.16    216.02 o 
  12  13   0     6119.83     6168.79    407.63 o 
  14  13   0       29.05      123.79    413.48 o 
   0  14   0     5774.69     5868.19    214.01 o 
   2  14   0     1168.28     1012.66    157.07 o 
   4  14   0    11328.54    11570.10    327.04 o 
   6  14   0     1601.50     1525.06    223.23 o 
   8  14   0    12105.14    12339.42    283.93 o 
  10  14   0      224.20       83.96    144.94 o 
  12  14   0     3639.74     3346.32    546.14 o 
  14  14   0     1118.76     1091.63    647.00 o 
   2  15   0     6214.55     6122.03    172.55 o 
   4  15   0      527.33      644.20    221.21 o 
   6  15   0      128.88      403.08    247.39 o 
   8  15   0       16.19       57.46    143.17 o 
  10  15   0      590.58      804.37    319.78 o 
  12  15   0     1092.35     1204.13    442.17 o 
   0  16   0    40145.20    47136.38   1115.09 o 
   2  16   0      429.44      387.36    222.68 o 
   4  16   0    19518.87    20483.71    337.62 o 
   6  16   0      229.19      200.45    267.03 o 
   8  16   0     3381.28     3695.35    301.51 o 
  10  16   0      231.06      355.64    352.70 o 
  12  16   0      191.28      479.09    500.02 o 
   2  17   0      547.73      616.41    250.96 o 
   4  17   0      103.70      248.60    223.68 o 
   6  17   0      117.32      -32.34    212.00 o 
   8  17   0      285.87      270.11    333.09 o 
  10  17   0      963.54     1106.11    381.74 o 
  12  17   0     2375.02     2832.28    818.52 o 
   0  18   0      211.35      -83.84    573.04 o 
   2  18   0     1222.02     1230.36    392.11 o 
   4  18   0        2.73       69.11    513.52 o 
   6  18   0     5665.29     5627.86    331.65 o 
   8  18   0     1018.41     1237.14    380.79 o 
  10  18   0     1598.53     1597.79    818.28 o 
   2  19   0     1541.03     1249.33    458.08 o 
   4  19   0     2391.80     2210.75    471.23 o 
   6  19   0     2417.34     2090.38    553.82 o 
   8  19   0     1873.23     1966.25    635.29 o 
   3   1   1    10483.05    10639.56     82.96 o 
   4   1   1      477.98      468.05    104.57 o 
   5   1   1     1441.38     1456.29     38.66 o 
   6   1   1    44147.18    44812.42    173.29 o 
   7   1   1    21019.57    21841.84    227.71 o 
   8   1   1       80.61      282.00    240.66 o 
   9   1   1    14814.11    15933.95    205.02 o 
  10   1   1    17546.30    17643.91    175.37 o 
  11   1   1    16502.38    18053.11    310.40 o 
  12   1   1       23.62       95.67    239.37 o 
  13   1   1     5863.49     6258.72    345.81 o 
  14   1   1     2506.76     2288.41    206.14 o 
  15   1   1     6248.98     6577.36    229.46 o 
  16   1   1      244.91      363.11    254.90 o 
  17   1   1     2642.05     3114.77    287.14 o 
  18   1   1       35.40      153.80    328.72 o 
  19   1   1     1963.02     1914.46    367.25 o 
  20   1   1      347.93      295.46    420.95 o 
  21   1   1      562.27      660.88    481.82 o 
   3   2   1   131751.02   131960.98    411.23 o 
   4   2   1    26172.43    26894.85    177.73 o 
   5   2   1    80902.22    84664.29    529.77 o 
   6   2   1    26453.11    26015.98    196.41 o 
   7   2   1    60891.32    62362.38    283.50 o 
   8   2   1     1850.45     1775.60     91.49 o 
   9   2   1    13843.67    15017.20    178.68 o 
  10   2   1    13709.74    14324.04    190.74 o 
  11   2   1    18919.71    19101.69    431.96 o 
  12   2   1     2038.50     2121.23    185.91 o 
  13   2   1      237.93      548.36    211.04 o 
  14   2   1    15639.93    17143.55    257.20 o 
  15   2   1     4065.43     3781.49    226.03 o 
  16   2   1       59.63      214.07    257.18 o 
  17   2   1      293.74      227.43    292.55 o 
  18   2   1     5529.55     6037.26    319.91 o 
  19   2   1      457.16      572.05    372.88 o 
  20   2   1        3.27        3.13    372.20 o 
  21   2   1      454.07      355.81    648.79 o 
   1   3   1    80219.52    80664.26    900.12 o 
   2   3   1     4970.02     5209.57     36.53 o 
   3   3   1    48395.48    49356.89    321.89 o 
   4   3   1     4643.12     4487.87     76.14 o 
   5   3   1    31083.66    32184.34    400.96 o 
   6   3   1      328.71      312.04     34.16 o 
   7   3   1     2869.67     2720.22     84.11 o 
   8   3   1    14543.19    14987.22    158.81 o 
   9   3   1    27410.86    28513.65    311.18 o 
  10   3   1     2001.88     2187.78    142.93 o 
  11   3   1      114.89      185.49    137.72 o 
  12   3   1    10077.91    10925.12    246.27 o 
  13   3   1     4094.97     3842.06    202.81 o 
  14   3   1     1194.24      936.55    207.56 o 
  15   3   1      532.91      541.35    230.44 o 
  16   3   1     5634.10     5845.09    257.48 o 
  17   3   1      723.41      621.02    294.73 o 
  18   3   1       38.31       98.35    105.66 o 
  19   3   1      540.29      447.17    372.88 o 
  20   3   1     2271.03     2564.51    421.17 o 
  21   3   1      139.72      440.30    641.23 o 
   0   4   1    70933.06    75122.19   1048.49 o 
   1   4   1    55176.98    54743.52    975.69 o 
   2   4   1     1161.85     1232.97     24.74 o 
   3   4   1    16311.49    17458.50    117.04 o 
   4   4   1    39763.43    40866.96    173.64 o 
   5   4   1    12772.18    12382.80    171.07 o 
   6   4   1     3682.81     3237.23     64.27 o 
   7   4   1       82.42      154.99     41.85 o 
   8   4   1    13127.67    13674.96    184.63 o 
   9   4   1     9765.45    10013.47    200.53 o 
  10   4   1     5168.76     5202.08     72.93 o 
  11   4   1     1250.22     1597.23     89.22 o 
  12   4   1     1540.92     1463.93    106.82 o 
  13   4   1     7281.09     7083.18    135.11 o 
  14   4   1     1355.69     1387.22    130.92 o 
  15   4   1     1072.15     1259.89    228.33 o 
  16   4   1       48.09       39.13    242.48 o 
  17   4   1     1769.85     1423.08    293.42 o 
  18   4   1      130.55      250.21    326.95 o 
  19   4   1      455.35      457.83    370.80 o 
  20   4   1       58.14      363.60    511.18 o 
  21   4   1      174.19        6.46    386.00 o 
   1   5   1      177.89      160.78     25.60 o 
   2   5   1    23671.52    22951.09    224.65 o 
   3   5   1     4448.87     4682.49     32.64 o 
   4   5   1      396.13      436.60     27.92 o 
   5   5   1      187.44      224.22     31.06 o 
   6   5   1    19840.00    19364.16    243.52 o 
   7   5   1      825.41      809.43     48.38 o 
   8   5   1      529.27      564.72     50.03 o 
   9   5   1     2025.15     1941.62     61.41 o 
  10   5   1     6191.13     6144.95     81.92 o 
  11   5   1     1524.08     1397.64     78.08 o 
  12   5   1     1400.17     1270.88     90.83 o 
  13   5   1     2206.85     2077.07    108.41 o 
  14   5   1      428.43      440.90    149.25 o 
  15   5   1     1899.09     1666.28    231.92 o 
  16   5   1      679.00      728.66    260.36 o 
  17   5   1     1972.97     1992.85    294.41 o 
  18   5   1       78.71      -47.44    277.03 o 
  19   5   1     1132.21      954.31    379.95 o 
  20   5   1      215.24      216.68    428.52 o 
  21   5   1      125.58      -15.17    341.26 o 
   0   6   1    82021.20    80755.41    496.50 o 
   1   6   1     1851.32     1742.86     26.66 o 
   2   6   1     2373.04     2538.92     34.41 o 
   3   6   1    29000.84    29543.84    274.93 o 
   4   6   1    93574.66    96036.78    612.65 o 
   5   6   1     5409.17     5313.90     43.11 o 
   6   6   1        9.41       27.75     20.15 o 
   7   6   1    17285.79    17287.68    106.30 o 
   8   6   1    28247.58    29195.02    284.59 o 
   9   6   1     9608.21     9949.56     96.18 o 
  10   6   1       43.78       62.93     63.64 o 
  11   6   1     9612.55     9583.36    172.23 o 
  12   6   1     7755.67     7636.23    196.56 o 
  13   6   1     3659.02     3869.78    173.74 o 
  14   6   1      708.56      599.04    210.14 o 
  15   6   1     3940.49     3948.87    269.35 o 
  16   6   1      307.02      329.58    263.92 o 
  17   6   1     1838.98     2070.25    297.82 o 
  18   6   1      415.40      306.48    331.05 o 
  19   6   1      892.62     1196.24    387.81 o 
  20   6   1        0.00      134.29    432.13 o 
  21   6   1      945.70      836.79    658.54 o 
   1   7   1    47173.63    46823.43    688.20 o 
   2   7   1     1160.74     1049.63     36.59 o 
   3   7   1    42611.34    42868.38    478.13 o 
   4   7   1     6349.55     6173.91     58.82 o 
   5   7   1    20649.64    20811.45    177.14 o 
   6   7   1       10.97       84.20     42.29 o 
   7   7   1    19399.79    19378.35    137.68 o 
   8   7   1    21031.75    21333.09    236.28 o 
   9   7   1    13811.75    13747.33    241.35 o 
  10   7   1      256.32      367.46     82.72 o 
  11   7   1     5037.90     4871.98    112.18 o 
  12   7   1    17414.31    18070.90    321.26 o 
  13   7   1     3908.50     3604.91    202.78 o 
  14   7   1       53.34      106.78    210.48 o 
  15   7   1        0.86      156.62    247.66 o 
  16   7   1     7489.99     8044.29    267.49 o 
  17   7   1      873.23      570.49    301.84 o 
  18   7   1        4.26      -43.40    352.63 o 
  19   7   1      477.45      464.09    441.46 o 
  20   7   1     2075.69     2340.35    572.31 o 
   0   8   1     4424.37     4391.91    105.82 o 
   1   8   1      584.08      495.09     33.38 o 
   2   8   1      856.48      738.62     45.90 o 
   3   8   1     7525.53     7778.14     95.48 o 
   4   8   1     3236.07     2859.54    113.02 o 
   5   8   1      439.07      429.86     51.49 o 
   6   8   1      643.11      697.03     55.17 o 
   7   8   1     1612.02     1561.48     60.58 o 
   8   8   1     1933.53     1782.63     64.22 o 
   9   8   1     1140.09      916.95     79.89 o 
  10   8   1      754.13      806.90    100.07 o 
  11   8   1       71.44       99.13    115.08 o 
  12   8   1      101.46      200.35    135.59 o 
  13   8   1      635.63      604.68    200.97 o 
  14   8   1      248.71      384.27    219.00 o 
  15   8   1       43.81       18.88    165.14 o 
  16   8   1      120.36        6.04     63.98 o 
  17   8   1      272.98      279.36    311.30 o 
  18   8   1      265.82      135.07    381.27 o 
  19   8   1       67.33       -3.33    316.85 o 
   1   9   1    22108.13    23785.18    218.30 o 
   2   9   1    10321.85    10520.12    140.35 o 
   3   9   1    12786.86    12845.87    210.80 o 
   4   9   1     7241.81     7213.33     85.29 o 
   5   9   1    10967.24    11181.89    403.45 o 
   6   9   1     4470.95     4433.99     61.51 o 
   7   9   1     8815.08     8965.33    127.01 o 
   8   9   1     6750.43     6678.50    105.77 o 
   9   9   1     1220.17     1259.62     88.16 o 
  10   9   1     1415.53     1356.26    102.79 o 
  11   9   1     1497.91     1329.31    119.09 o 
  12   9   1     4183.54     4207.29    162.03 o 
  13   9   1       69.88      174.34    219.07 o 
  14   9   1       93.97       92.15    134.70 o 
  15   9   1      525.83      425.42    259.45 o 
  16   9   1     2041.53     2255.57    283.90 o 
  17   9   1       32.00        1.16    119.38 o 
  18   9   1       88.37      174.52    595.20 o 
  19   9   1       95.44       32.82    360.81 o 
   0  10   1    36310.04    39036.96    372.06 o 
   1  10   1       75.94      124.78     38.92 o 
   2  10   1     1133.50      997.20     51.12 o 
   3  10   1      295.46      286.16     61.42 o 
   4  10   1    34961.14    36984.97    498.06 o 
   5  10   1      549.76      377.75     87.27 o 
   6  10   1      315.13      286.04     99.01 o 
   7  10   1     3503.72     3145.39     87.23 o 
   8  10   1    14171.45    14137.94    227.53 o 
   9  10   1     1996.18     1663.49    100.18 o 
  10  10   1        2.86       30.58     59.64 o 
  11  10   1     7579.35     7928.94    157.04 o 
  12  10   1     5744.66     5811.14    173.84 o 
  13  10   1     1711.90     1460.19    226.34 o 
  14  10   1      289.01      119.61    303.06 o 
  15  10   1     2826.96     2755.91    433.99 o 
  16  10   1      134.37       74.02    610.10 o 
  17  10   1     1579.70     1626.56    554.98 o 
  18  10   1      151.46      -67.06    449.63 o 
   1  11   1     6198.30     6751.55    105.74 o 
   2  11   1    13852.20    14752.53    125.10 o 
   3  11   1      168.81      185.71     66.02 o 
   4  11   1     1349.20     1217.01     78.76 o 
   5  11   1     8922.47     8942.83    136.17 o 
   6  11   1     6275.22     5903.91    126.50 o 
   7  11   1      774.52      687.53    106.04 o 
   8  11   1     1227.06     1017.90    116.27 o 
   9  11   1     4193.12     3861.36    121.98 o 
  10  11   1      767.90      722.54    142.65 o 
  11  11   1      935.61     1065.66    188.61 o 
  12  11   1      560.14      410.74    233.85 o 
  13  11   1     1284.86     1174.99    256.59 o 
  14  11   1       27.38       70.28    327.23 o 
  15  11   1      622.37      795.68    454.89 o 
  16  11   1      379.44      309.09    500.71 o 
  17  11   1     1165.91     1304.60    565.03 o 
  18  11   1       39.06      -15.89    155.97 o 
   0  12   1     9775.06    10284.73    127.20 o 
   1  12   1    10307.72    10683.34    107.11 o 
   2  12   1      194.27      300.85     76.46 o 
   3  12   1     6360.76     6145.52     70.76 o 
   4  12   1     5840.16     5918.43     82.78 o 
   5  12   1    11804.78    11569.00    158.01 o 
   6  12   1     1231.04     1044.28     99.70 o 
   7  12   1     2618.15     2313.50    107.91 o 
   8  12   1      416.77      383.91    123.12 o 
   9  12   1     4581.93     4515.31    136.75 o 
  10  12   1     5328.75     5059.22    143.37 o 
  11  12   1     1870.18     1602.16    181.24 o 
  12  12   1       58.63      132.40    215.57 o 
  13  12   1      625.90      586.37    241.00 o 
  14  12   1     3272.91     3414.38    297.60 o 
  15  12   1      252.51      -25.62    121.65 o 
  16  12   1       70.77       13.08    155.52 o 
  17  12   1       97.63      -98.24    340.89 o 
  18  12   1     1320.79     1390.43    674.86 o 
   1  13   1      342.37      586.76     84.79 o 
   2  13   1     4045.55     3836.78     92.61 o 
   3  13   1     1417.96     1428.38     98.45 o 
   4  13   1        3.34      125.96    119.88 o 
   5  13   1       55.22      181.31    125.10 o 
   6  13   1      752.88      456.85    130.18 o 
   7  13   1     2772.02     2653.16    138.85 o 
   8  13   1       94.52      205.93    136.51 o 
   9  13   1      651.35      849.09    145.93 o 
  10  13   1        6.32       24.61    166.67 o 
  11  13   1      277.32       50.76     62.11 o 
  12  13   1      742.64      795.23    240.47 o 
  13  13   1      159.90       29.87     90.31 o 
  14  13   1       17.03      160.50    469.96 o 
  15  13   1        0.46     -175.62    513.98 o 
   0  14   1     1559.70     1820.29    152.21 o 
   1  14   1     5549.57     5724.34     99.61 o 
   2  14   1      525.60      478.62    103.38 o 
   3  14   1     5238.79     5552.65    107.28 o 
   4  14   1      662.81      687.38    129.14 o 
   5  14   1     2236.29     2064.04    138.98 o 
   6  14   1     3695.84     3677.27    141.93 o 
   7  14   1     2036.76     2056.80    153.25 o 
   8  14   1       54.25       28.43    112.26 o 
   9  14   1      353.34      154.20    173.01 o 
  10  14   1     1641.12     1465.31    204.32 o 
  11  14   1      243.45      151.40    114.54 o 
  12  14   1       39.95       57.92     83.84 o 
  13  14   1      185.33      268.17    313.61 o 
  14  14   1      575.47      628.61    393.04 o 
   1  15   1      605.10      713.08    121.78 o 
   2  15   1     8927.87     9228.07    157.73 o 
   3  15   1      750.79      766.90    149.23 o 
   4  15   1      418.04      270.04    124.35 o 
   5  15   1      185.87      178.60    150.04 o 
   6  15   1     9084.93     9263.91    194.88 o 
   7  15   1      572.63      429.03    184.27 o 
   8  15   1      469.57      437.48    195.70 o 
   9  15   1     1799.40     1703.95    211.15 o 
  10  15   1     4874.33     4800.06    227.27 o 
  11  15   1     1437.67     1255.92    242.88 o 
  12  15   1        6.96      -45.91     55.06 o 
  13  15   1     1396.21     1353.27    399.40 o 
   0  16   1     1979.21     2230.28    188.64 o 
   1  16   1      644.71      716.35    146.41 o 
   2  16   1      498.31      535.86    161.65 o 
   3  16   1     1194.05     1255.99    172.74 o 
   4  16   1      130.91      179.10    173.66 o 
   5  16   1        2.50       68.92    156.81 o 
   6  16   1     1002.49     1002.89    192.44 o 
   7  16   1      566.13      435.01    203.03 o 
   8  16   1      130.81      113.58    196.80 o 
   9  16   1      279.61      275.17    233.41 o 
  10  16   1      588.45      489.28    251.98 o 
  11  16   1      171.26      219.44    322.47 o 
  12  16   1      164.51       32.21    297.18 o 
  13  16   1       14.81      235.86    823.19 o 
   1  17   1      117.28      160.39    159.18 o 
   2  17   1     2541.40     2828.03    183.61 o 
   3  17   1     1822.18     1755.23    183.81 o 
   4  17   1        3.29       18.26     89.28 o 
   5  17   1      146.92      218.92    200.83 o 
   6  17   1      348.03      412.62    213.05 o 
   7  17   1     2450.63     2457.48    226.63 o 
   8  17   1       27.90       66.65    136.52 o 
   9  17   1       49.92       -1.63    170.92 o 
  10  17   1        2.89      120.17    372.95 o 
  11  17   1      748.04      650.56    301.92 o 
  12  17   1      501.76       34.07    412.04 o 
   0  18   1     2297.43     1796.66    387.95 o 
   1  18   1     1121.02     1314.79    274.97 o 
   2  18   1       48.11      347.33    276.87 o 
   3  18   1      628.94      842.51    235.71 o 
   4  18   1      610.27      488.34    287.52 o 
   5  18   1     2037.11     1952.62    220.33 o 
   6  18   1        0.57      343.28    233.62 o 
   7  18   1      527.99      845.36    252.85 o 
   8  18   1        5.51      -19.32    123.87 o 
   9  18   1     1392.93     1590.02    307.98 o 
  10  18   1      269.57      367.45    817.31 o 
   1  19   1     1554.18     1407.94    306.67 o 
   2  19   1      724.16      694.01    322.79 o 
   3  19   1      456.23      340.24    326.83 o 
   4  19   1      724.30      849.97    332.95 o 
   5  19   1     1121.63     1118.35    421.96 o 
   6  19   1       79.51      300.14    523.48 o 
   7  19   1        0.47     -129.84    277.75 o 
   8  19   1      667.36      589.39    614.31 o 
   4   0   2     2012.07     2114.11    131.30 o 
   5   0   2    59978.70    63001.86    445.80 o 
   6   0   2     2658.67     2723.65     42.98 o 
   7   0   2    57439.58    54285.65   1636.97 o 
   8   0   2      676.28      682.00     56.34 o 
   9   0   2    81032.81    78332.41   2769.47 o 
  10   0   2       80.96      229.82     87.85 o 
  11   0   2    17063.46    17763.05    677.29 o 
  12   0   2        2.26      103.75    127.33 o 
  13   0   2    19084.75    21825.85    536.03 o 
  14   0   2      645.33      938.80    448.16 o 
  15   0   2     5149.26     6801.69    343.28 o 
  16   0   2       37.73       -9.60     97.72 o 
  17   0   2     1618.72     2022.80    423.71 o 
  18   0   2      168.07      236.45    471.99 o 
  19   0   2     5703.45     7358.27    515.70 o 
  20   0   2        2.17       -0.14    345.90 o 
  21   0   2     1484.15     1926.32    683.79 o 
   3   1   2    52232.83    51746.30    344.36 o 
   4   1   2      618.60      584.21     47.80 o 
   5   1   2    18951.71    19018.03    122.47 o 
   6   1   2        3.91       -4.93     44.34 o 
   7   1   2    80607.77    80534.22    454.78 o 
   8   1   2      183.40      291.28     65.06 o 
   9   1   2    38412.87    38471.55    310.77 o 
  10   1   2       10.18      -18.91     83.97 o 
  11   1   2     6345.04     6030.55    141.57 o 
  12   1   2       39.42      149.05    140.74 o 
  13   1   2    30396.55    32882.00    451.35 o 
  14   1   2       26.45      211.46    305.90 o 
  15   1   2     5182.43     4698.42    273.05 o 
  16   1   2       51.69     -136.57    303.63 o 
  17   1   2     3054.57     2672.02    292.67 o 
  18   1   2        0.06      211.23    327.42 o 
  19   1   2     4304.10     4542.81    374.99 o 
  20   1   2        2.04      -66.53    318.36 o 
  21   1   2        5.52      233.58    546.89 o 
   2   2   2       25.44       36.14     53.68 o 
   3   2   2    54971.07    56107.75    784.24 o 
   4   2   2      514.06      533.68     35.93 o 
   5   2   2     5449.24     5614.57     79.20 o 
   6   2   2       69.86       33.49     51.59 o 
   7   2   2     6972.42     7318.27    123.03 o 
   8   2   2      212.45      259.41     76.45 o 
   9   2   2       26.62       -8.53     49.79 o 
  10   2   2      134.47       79.48    126.06 o 
  11   2   2     6315.76     6630.49    124.36 o 
  12   2   2       63.90       65.52    177.37 o 
  13   2   2     2748.87     2827.33    271.89 o 
  14   2   2        7.34       -5.29    267.75 o 
  15   2   2     6172.61     6878.69    269.93 o 
  16   2   2        2.82       38.18    117.34 o 
  17   2   2     4633.73     4617.75    294.80 o 
  18   2   2        1.08        6.09    217.45 o 
  19   2   2       96.35      294.42    374.43 o 
  20   2   2       12.28      151.52    410.59 o 
  21   2   2      503.94      523.51    658.66 o 
   1   3   2   239460.91   251727.97   1647.87 o 
   2   3   2     1960.65     2225.65     30.95 o 
   3   3   2   113007.09   110134.74    960.69 o 
   4   3   2      120.19      102.42     32.16 o 
   5   3   2   155164.00   158495.91    397.68 o 
   6   3   2     2129.58     1964.27     79.58 o 
   7   3   2     4750.53     4432.90     72.55 o 
   8   3   2      168.14      103.31     91.07 o 
   9   3   2     5156.45     4776.33    120.58 o 
  10   3   2      492.34      416.94    121.49 o 
  11   3   2     4687.93     4839.22    166.44 o 
  12   3   2        0.31     -108.63    140.80 o 
  13   3   2        5.15      160.78    208.25 o 
  14   3   2       48.38      113.64    238.27 o 
  15   3   2     3785.39     4235.69    266.53 o 
  16   3   2       33.64       41.80    112.65 o 
  17   3   2       99.93      326.76    300.25 o 
  18   3   2        5.68       22.07     81.91 o 
  19   3   2      608.05      660.78    371.50 o 
  20   3   2        0.11     -271.91    492.09 o 
  21   3   2     1130.36     1051.03    637.31 o 
   0   4   2      432.01      465.73     28.62 o 
   1   4   2    31702.87    32758.96    314.19 o 
   2   4   2     1577.20     1395.22     35.04 o 
   3   4   2     4389.16     4399.45     63.14 o 
   4   4   2      172.75      229.11     20.84 o 
   5   4   2    44423.51    44151.85    322.11 o 
   6   4   2      525.85      497.00     33.82 o 
   7   4   2    37069.71    35759.48   1006.57 o 
   8   4   2        7.83      -35.82     35.82 o 
   9   4   2    16666.80    17314.27    174.05 o 
  10   4   2        7.06        9.78     72.94 o 
  11   4   2    62652.67    66062.55    274.43 o 
  12   4   2        3.75        3.11     32.38 o 
  13   4   2      749.30      533.39    108.02 o 
  14   4   2      121.98       28.85    258.75 o 
  15   4   2    22466.91    24045.15    384.02 o 
  16   4   2       12.47       79.89    262.04 o 
  17   4   2     8184.80     8148.72    298.37 o 
  18   4   2       17.69     -187.75    373.50 o 
  19   4   2     1501.19     1462.10    372.75 o 
  20   4   2        9.55       -7.73    187.02 o 
  21   4   2     3921.46     4315.33    649.08 o 
   1   5   2    21068.94    22015.75    226.78 o 
   2   5   2     1136.74     1166.78     51.34 o 
   3   5   2    14031.55    13453.07    163.29 o 
   4   5   2      173.66      188.11     28.12 o 
   5   5   2    69412.14    68407.90    954.36 o 
   6   5   2       16.84       40.90     49.01 o 
   7   5   2    60923.56    58632.81    876.69 o 
   8   5   2       98.13       84.62     47.88 o 
   9   5   2    11451.32    11318.62    317.73 o 
  10   5   2       42.62       16.87     51.90 o 
  11   5   2    30251.90    31233.81    702.07 o 
  12   5   2      295.03      235.93     78.76 o 
  13   5   2     4646.80     5468.97    132.43 o 
  14   5   2       15.11      -53.73     72.25 o 
  15   5   2     4230.57     4255.95    179.73 o 
  16   5   2       21.04     -131.97    191.09 o 
  17   5   2     4811.91     6104.48    294.89 o 
  18   5   2        1.53      -68.80    154.86 o 
  19   5   2      520.75      420.48    384.29 o 
  20   5   2       32.65      -35.65     50.05 o 
  21   5   2     4255.35     5571.80    634.14 o 
   0   6   2     1758.44     1514.71    131.81 o 
   1   6   2    26115.32    28363.13    473.91 o 
   2   6   2        5.05       29.27     37.69 o 
   3   6   2       98.31      186.58     46.58 o 
   4   6   2      418.92      450.46     45.72 o 
   5   6   2    73566.76    75139.18    432.77 o 
   6   6   2       35.88       48.97     44.44 o 
   7   6   2     4333.15     4661.55    112.31 o 
   8   6   2      584.63      481.10     72.10 o 
   9   6   2    36525.55    36343.49    616.47 o 
  10   6   2       40.33      -21.04     41.29 o 
  11   6   2    13559.80    13952.63    158.04 o 
  12   6   2       48.47       13.61     79.20 o 
  13   6   2     2447.38     2472.44    135.20 o 
  14   6   2       11.91     -112.58    112.58 o 
  15   6   2     2680.54     2620.66    237.54 o 
  16   6   2        8.61      -59.29    163.01 o 
  17   6   2      686.47      720.55    301.16 o 
  18   6   2        0.01     -105.76    324.44 o 
  19   6   2      171.66      306.25    393.10 o 
  20   6   2        4.56      -70.79    746.55 o 
  21   6   2      505.95     1019.20    885.54 o 
   1   7   2    14943.63    15189.52    190.04 o 
   2   7   2      212.47      147.35     46.75 o 
   3   7   2       43.59      188.82     35.76 o 
   4   7   2       11.31      -15.63     36.08 o 
   5   7   2     1390.22     1479.04     44.32 o 
   6   7   2        4.79        6.18     27.28 o 
   7   7   2      693.42      570.61     51.87 o 
   8   7   2       48.50        8.49     16.89 o 
   9   7   2     7833.53     7858.09    149.12 o 
  10   7   2        2.44      -47.51     77.17 o 
  11   7   2      122.12       18.14     84.46 o 
  12   7   2       86.51       -8.78     76.06 o 
  13   7   2    18562.46    19621.23    442.07 o 
  14   7   2        1.53        5.38     75.56 o 
  15   7   2     3677.42     4113.48    243.07 o 
  16   7   2        0.63      -44.15    271.36 o 
  17   7   2     2488.43     2579.38    308.90 o 
  18   7   2       20.10        2.64    353.01 o 
  19   7   2     3378.77     3300.03    393.33 o 
  20   7   2        0.08     -221.56    510.06 o 
   0   8   2      485.11      501.38     81.05 o 
   1   8   2   122727.05   127423.21    810.30 o 
   2   8   2      376.43      343.19     47.34 o 
   3   8   2   151467.55   157286.50   1874.67 o 
   4   8   2      523.33      402.39     44.14 o 
   5   8   2    24693.05    24659.75    334.01 o 
   6   8   2        0.12       -1.84     24.96 o 
   7   8   2    38221.40    38294.73    333.80 o 
   8   8   2       51.61       45.19     63.87 o 
   9   8   2     5422.36     5406.00    107.05 o 
  10   8   2      232.59      113.11     44.10 o 
  11   8   2      624.32      742.45    118.18 o 
  12   8   2        1.60       16.35    108.40 o 
  13   8   2     2989.72     3115.57    174.66 o 
  14   8   2        6.89      -54.21    197.00 o 
  15   8   2       61.29      354.84    256.70 o 
  16   8   2        7.11      -43.15    153.95 o 
  17   8   2     1047.53     1382.38    321.45 o 
  18   8   2        5.73      -87.64    438.88 o 
  19   8   2      636.48      794.43    418.22 o 
  20   8   2        7.20      420.13    893.35 o 
   1   9   2     1591.72     1684.31     58.06 o 
   2   9   2       39.45       67.16     46.74 o 
   3   9   2       46.67       92.80     55.58 o 
   4   9   2        3.41       -8.21     38.74 o 
   5   9   2      746.41      662.69     54.67 o 
   6   9   2       93.90       21.44     44.30 o 
   7   9   2     1182.58     1089.35     65.66 o 
   8   9   2       59.29        1.52     29.02 o 
   9   9   2    13794.09    14254.28    149.85 o 
  10   9   2        2.34       65.36    107.37 o 
  11   9   2      276.43       76.56     89.57 o 
  12   9   2      268.97      286.74    140.03 o 
  13   9   2    19452.79    21191.36    440.22 o 
  14   9   2       10.41       60.58    105.74 o 
  15   9   2     6010.80     6006.52    256.24 o 
  16   9   2       24.81      -64.50    263.33 o 
  17   9   2     3858.09     4291.67    402.42 o 
  18   9   2       23.65      -17.35    317.02 o 
  19   9   2     5740.68     6657.72    675.39 o 
   0  10   2      108.58       94.47     62.15 o 
   1  10   2       23.66      -13.74     33.41 o 
   2  10   2       12.71       -3.99     41.60 o 
   3  10   2    10149.12    10307.32    104.09 o 
   4  10   2      415.69      391.75     99.09 o 
   5  10   2    23651.84    24818.07    188.02 o 
   6  10   2       65.97       27.76     57.35 o 
   7  10   2     2920.07     2762.43     89.66 o 
   8  10   2        8.61       -2.97     24.15 o 
   9  10   2    20981.40    22422.15    181.51 o 
  10  10   2       25.53       87.19    115.30 o 
  11  10   2        8.56      212.22    126.82 o 
  12  10   2       79.44       40.56     45.25 o 
  13  10   2     2489.03     2889.28    208.68 o 
  14  10   2        0.25      -42.70    197.74 o 
  15  10   2      127.87      316.29    443.28 o 
  16  10   2        0.94      146.80    649.63 o 
  17  10   2        2.36      -53.18    477.08 o 
  18  10   2        0.20      106.06    621.71 o 
   1  11   2      425.56      484.62     79.62 o 
   2  11   2      182.83      146.73     72.88 o 
   3  11   2    10271.63    10079.33    142.24 o 
   4  11   2      278.04      243.38     86.37 o 
   5  11   2     1216.06     1317.96    105.12 o 
   6  11   2      307.03      315.96    108.08 o 
   7  11   2    33700.62    34684.41    575.35 o 
   8  11   2       74.89      131.18    128.42 o 
   9  11   2        0.84       57.98     85.70 o 
  10  11   2       61.35       83.01    119.02 o 
  11  11   2    11381.00    11445.66    324.41 o 
  12  11   2        0.62       -8.06    142.14 o 
  13  11   2        5.32       75.36    224.06 o 
  14  11   2        0.42      -60.10    185.32 o 
  15  11   2      605.68      622.10    366.57 o 
  16  11   2        0.04     -108.53    205.30 o 
  17  11   2      220.57      303.94    458.95 o 
  18  11   2        2.32       90.79    869.84 o 
   0  12   2        0.09      -46.75     86.75 o 
   1  12   2     1454.84     1722.54     82.76 o 
   2  12   2       55.99      -18.67     51.69 o 
   3  12   2      372.36      447.79     87.54 o 
   4  12   2       16.68       41.02     82.86 o 
   5  12   2    11806.55    12131.72    271.68 o 
   6  12   2        0.67       42.52    130.78 o 
   7  12   2     7159.73     6888.09    204.61 o 
   8  12   2        0.37       -2.04     80.90 o 
   9  12   2     7115.86     6751.74    162.61 o 
  10  12   2        8.98      -49.56     58.10 o 
  11  12   2    11619.81    12073.65    197.31 o 
  12  12   2        9.05      -39.77    223.03 o 
  13  12   2       20.40       97.82    459.30 o 
  14  12   2       35.36     -198.89    431.82 o 
  15  12   2     5005.19     5066.20    334.06 o 
  16  12   2        4.41       28.62    107.34 o 
  17  12   2     1399.03     1337.45    590.99 o 
   1  13   2    39804.38    42892.96    353.88 o 
   2  13   2      458.70      380.54     91.69 o 
   3  13   2    18998.14    19953.47    148.67 o 
   4  13   2       14.92      161.47    119.13 o 
   5  13   2    23414.15    24170.59    506.13 o 
   6  13   2      103.86       12.94     48.46 o 
   7  13   2     1590.56     1500.01    128.82 o 
   8  13   2        8.46      -61.03     85.16 o 
   9  13   2     3147.62     2920.31    159.47 o 
  10  13   2        2.96      -27.54     68.20 o 
  11  13   2      325.42      467.25    198.67 o 
  12  13   2        8.28      -23.44    185.53 o 
  13  13   2        4.99      -10.10    167.84 o 
  14  13   2       13.97      -33.28    347.67 o 
  15  13   2      775.10      895.29    497.24 o 
   0  14   2       23.20       27.59    113.68 o 
   1  14   2     5221.82     6055.03    109.61 o 
   2  14   2        9.15       51.71     65.32 o 
   3  14   2     4399.89     4837.48    135.24 o 
   4  14   2      111.33      170.69    140.86 o 
   5  14   2      627.37      693.34    134.72 o 
   6  14   2       19.19      -73.16     92.66 o 
   7  14   2      129.10       96.18    138.53 o 
   8  14   2       16.85      -51.09    131.10 o 
   9  14   2      298.12       34.10     77.85 o 
  10  14   2       16.59       33.00    189.52 o 
  11  14   2     3454.31     3327.46    280.42 o 
  12  14   2        0.07       -0.36    310.41 o 
  13  14   2     2707.51     2433.85    455.70 o 
  14  14   2       32.45      -22.04    226.33 o 
   1  15   2     1917.78     1601.37    135.66 o 
   2  15   2        5.38       -4.18     27.40 o 
   3  15   2      791.80      864.31    137.49 o 
   4  15   2       10.61       -7.74     34.37 o 
   5  15   2      834.37      541.84    154.68 o 
   6  15   2       23.31      290.57    168.82 o 
   7  15   2     3121.80     2973.08    168.01 o 
   8  15   2       12.88      -13.09     45.80 o 
   9  15   2       16.97       98.90    207.78 o 
  10  15   2       30.04      -54.05    186.61 o 
  11  15   2      912.21     1285.12    271.10 o 
  12  15   2        8.88       -8.99    180.90 o 
  13  15   2      817.96      954.22    401.18 o 
  14  15   2        2.50      183.88    837.14 o 
   0  16   2       31.74      256.80    311.71 o 
   1  16   2      300.40      284.90    136.49 o 
   2  16   2        0.20       -6.57    115.89 o 
   3  16   2     1142.27     1262.72    170.88 o 
   4  16   2       11.06      157.28    188.03 o 
   5  16   2     5812.39     5247.50    179.87 o 
   6  16   2       54.94       49.60     60.12 o 
   7  16   2      928.49      947.23    205.50 o 
   8  16   2       56.14      182.38    216.84 o 
   9  16   2     5745.67     5602.39    231.29 o 
  10  16   2       39.21       79.68    102.44 o 
  11  16   2       54.97       63.55    338.24 o 
  12  16   2       14.45      -24.60    348.71 o 
  13  16   2     1131.67      947.14    900.42 o 
   1  17   2      721.09      744.40    211.06 o 
   2  17   2        0.42      158.00    242.88 o 
   3  17   2     3952.49     4158.89    181.02 o 
   4  17   2        5.04      123.41    166.06 o 
   5  17   2      616.66      720.66    201.82 o 
   6  17   2        3.16       39.87     76.73 o 
   7  17   2     5260.72     5084.37    224.44 o 
   8  17   2       17.81       74.27    148.60 o 
   9  17   2     2966.30     3222.32    260.14 o 
  10  17   2        2.48      -44.01    239.72 o 
  11  17   2      997.39      815.11    388.95 o 
  12  17   2        2.49      123.28    630.78 o 
   0  18   2      176.30      238.53    394.95 o 
   1  18   2     2682.35     2536.28    276.70 o 
   2  18   2        1.93      177.75    129.07 o 
   3  18   2     4420.71     4684.09    243.30 o 
   4  18   2       41.08       -2.72     43.91 o 
   5  18   2      186.33      387.14    257.60 o 
   6  18   2        1.49      -39.47    220.35 o 
   7  18   2      976.51     1081.32    249.21 o 
   8  18   2       54.88       79.86    139.97 o 
   9  18   2       13.18       20.03    260.05 o 
  10  18   2        0.69       25.59    819.31 o 
   1  19   2     2784.44     3144.45    315.37 o 
   2  19   2       16.64      127.31    320.65 o 
   3  19   2     1360.41     1350.14    328.38 o 
   4  19   2        0.87       77.99    181.01 o 
   5  19   2     1610.47     1897.94    414.32 o 
   6  19   2       23.20     -110.91    240.85 o 
   7  19   2      161.79      -79.44    396.12 o 
   2   1   3   159322.75   158832.73   1078.59 o 
   3   1   3    39415.57    40040.27    120.84 o 
   4   1   3      114.22      246.50     34.01 o 
   6   1   3    52857.49    54037.68    433.66 o 
   7   1   3    22761.52    22742.60    319.33 o 
   8   1   3      320.10      394.88     69.11 o 
   9   1   3    13160.02    12749.02    265.77 o 
  10   1   3    16428.89    15953.44    234.44 o 
  11   1   3    19340.14    19194.14    163.11 o 
  12   1   3       69.97      111.74     53.95 o 
  13   1   3     6613.05     7233.01    197.97 o 
  14   1   3     2208.11     1906.12    319.07 o 
  15   1   3     4324.16     4765.09    351.13 o 
  16   1   3      440.15      377.28    312.55 o 
  17   1   3     2820.87     3572.99    303.09 o 
  18   1   3       48.02      279.13    343.79 o 
  19   1   3     1808.52     1905.52    381.51 o 
  20   1   3      300.25      146.67    429.41 o 
  21   1   3      597.03      952.91    672.72 o 
   0   2   3     1138.94     1043.45     50.37 o 
   1   2   3   145356.58   151931.14    326.30 o 
   2   2   3    11837.96    11590.09    145.47 o 
   3   2   3   117760.61   119019.36    234.79 o 
   4   2   3    10798.89    11111.23    155.11 o 
   5   2   3    66223.81    63996.36   1224.59 o 
   6   2   3    14532.63    13497.25    549.60 o 
   7   2   3    57572.19    55500.26    544.57 o 
   8   2   3     2854.30     2912.34    107.53 o 
   9   2   3    15509.57    16168.94    263.64 o 
  10   2   3    19543.44    20176.26    192.99 o 
  11   2   3    11362.88    10907.43    149.51 o 
  12   2   3     1622.86     2045.48    200.42 o 
  13   2   3      376.07      495.13    206.00 o 
  14   2   3    16235.30    16777.23    756.66 o 
  15   2   3     2419.85     2472.59    350.45 o 
  16   2   3      104.44      131.10    254.90 o 
  17   2   3      325.01      294.82    305.07 o 
  18   2   3     6762.83     7629.72    333.57 o 
  19   2   3      341.24      172.11    329.58 o 
  20   2   3      146.92        4.66     87.46 o 
  21   2   3      258.99      313.57    662.02 o 
   1   3   3    52228.25    55123.94    232.22 o 
   2   3   3    28214.81    29486.07    226.71 o 
   3   3   3    26599.38    26138.02    194.70 o 
   4   3   3    14383.69    14634.29    169.88 o 
   5   3   3    20799.06    20189.35    194.01 o 
   6   3   3     1233.77     1165.76     53.01 o 
   7   3   3     8344.16     8336.10     83.06 o 
   8   3   3    19012.25    19375.55    264.30 o 
   9   3   3    17543.21    16932.76    484.35 o 
  10   3   3      874.45      715.04    131.42 o 
  11   3   3       51.00       -0.84      9.60 o 
  12   3   3     7681.88     7692.35    193.91 o 
  13   3   3     3915.78     3428.79    208.59 o 
  14   3   3      186.66      423.79    232.62 o 
  15   3   3        6.32      147.92    342.13 o 
  16   3   3     4533.79     4480.08    303.69 o 
  17   3   3      707.97      477.34    303.08 o 
  18   3   3        0.06       33.18    300.16 o 
  19   3   3      369.52      232.12    180.21 o 
  20   3   3     1674.28     1773.27    429.80 o 
  21   3   3      144.28      284.99    657.85 o 
   0   4   3    41380.90    44815.92    627.91 o 
   1   4   3    35770.59    37246.75    164.25 o 
   2   4   3        3.63      112.72     34.36 o 
   3   4   3     6346.19     6378.52     52.86 o 
   4   4   3    35160.20    33725.78    436.69 o 
   5   4   3    34012.30    34764.27    140.45 o 
   6   4   3     4098.07     3804.57     90.02 o 
   7   4   3      165.28      105.03     45.98 o 
   8   4   3    14480.29    14444.38    309.08 o 
   9   4   3    18807.15    19019.23    322.99 o 
  10   4   3     3906.06     2948.01     52.16 o 
  11   4   3     1477.89     1393.87    170.22 o 
  12   4   3     4358.39     3739.87     74.89 o 
  13   4   3     9930.37     9818.44    256.12 o 
  14   4   3      301.47      383.22    237.79 o 
  15   4   3     1092.17     1554.94    267.74 o 
  16   4   3      259.14      237.50    203.35 o 
  17   4   3     2080.29     2073.11    300.79 o 
  18   4   3        0.70       59.56    188.64 o 
  19   4   3      377.54      702.94    383.93 o 
  20   4   3       68.14       15.31    156.39 o 
  21   4   3      186.98      492.32    889.90 o 
   1   5   3     2685.97     2674.79     43.97 o 
   2   5   3    10619.76    10098.32    157.09 o 
   3   5   3     6415.32     6762.10     70.60 o 
   4   5   3     2442.31     2594.82     59.17 o 
   5   5   3     2056.82     1789.97     56.07 o 
   6   5   3    24915.42    25162.20    157.17 o 
   7   5   3     1863.77     1787.71     64.93 o 
   8   5   3        7.50       31.33     66.28 o 
   9   5   3     5406.05     5389.14    102.70 o 
  10   5   3    10654.05    10680.14    274.04 o 
  11   5   3     4407.17     4087.10    149.29 o 
  12   5   3     1177.52     1054.95    124.53 o 
  13   5   3     2295.00     2139.05    125.63 o 
  14   5   3      904.79      726.45    152.24 o 
  15   5   3     1522.32     1330.88    188.56 o 
  16   5   3     1185.19     1133.76    307.24 o 
  17   5   3     1251.01     1332.77    305.50 o 
  18   5   3       18.92       84.34    273.29 o 
  19   5   3      957.73      776.78    386.75 o 
  20   5   3      299.82      277.55    439.47 o 
  21   5   3       63.56      562.84    899.61 o 
   0   6   3   104770.78   106617.47   1019.27 o 
   1   6   3        8.05       -0.20     28.76 o 
   2   6   3      891.48      829.96     37.99 o 
   3   6   3     3336.23     3149.60     54.11 o 
   4   6   3    84529.04    88327.69    444.27 o 
   5   6   3     6282.81     5815.36     73.10 o 
   6   6   3     2260.43     2259.12     62.23 o 
   7   6   3     8638.17     8446.60     91.95 o 
   8   6   3    23542.66    24822.57    395.14 o 
   9   6   3     7089.37     7210.52     95.86 o 
  10   6   3     3478.75     3211.37     91.13 o 
  11   6   3     6075.70     5942.33    229.23 o 
  12   6   3     3746.20     3603.38    122.20 o 
  13   6   3     4052.03     4277.01    133.97 o 
  14   6   3      977.75      932.12    159.55 o 
  15   6   3     3717.50     3791.21    312.45 o 
  16   6   3      371.62      251.28    309.23 o 
  17   6   3     2006.53     1920.82    313.87 o 
  18   6   3      403.54       68.45    163.97 o 
  19   6   3     1300.42     1901.86    395.52 o 
  20   6   3       18.77      -60.82    462.66 o 
   1   7   3    55540.19    60265.21    828.10 o 
   2   7   3     1165.33     1120.24     50.67 o 
   3   7   3    44164.12    44308.67    656.22 o 
   4   7   3      594.99      468.11     63.01 o 
   5   7   3    29483.98    30781.63    229.01 o 
   6   7   3      308.72      342.76     60.21 o 
   7   7   3    24504.91    25028.77    225.43 o 
   8   7   3    13020.78    12831.48    118.51 o 
   9   7   3    12942.81    12587.50    257.16 o 
  10   7   3     1452.35     1481.41     91.48 o 
  11   7   3     3552.88     3503.01    114.17 o 
  12   7   3    14742.78    15854.89    217.88 o 
  13   7   3     2988.74     2761.61    138.85 o 
  14   7   3       13.30       48.89    160.24 o 
  15   7   3      177.48      250.46    274.51 o 
  16   7   3     8121.10     8795.32    415.33 o 
  17   7   3      166.48       90.38    298.11 o 
  18   7   3       59.20       43.17    193.29 o 
  19   7   3      251.42      258.96    402.58 o 
  20   7   3     2028.81     2327.01    577.99 o 
   0   8   3     7041.57     7322.51    117.10 o 
   1   8   3      237.92      179.63     64.45 o 
   2   8   3     1571.09     1528.06     52.79 o 
   3   8   3     2152.15     2016.04     59.90 o 
   4   8   3     6337.57     6955.34     80.67 o 
   5   8   3      361.21      306.61     58.94 o 
   6   8   3     2992.24     3053.65     64.26 o 
   7   8   3     1100.35     1132.68     68.68 o 
   8   8   3      645.78      527.61     55.83 o 
   9   8   3      233.73      194.13     91.87 o 
  10   8   3     1540.33     1742.06     99.88 o 
  11   8   3       51.20        0.77     36.48 o 
  12   8   3       12.31      156.05    135.07 o 
  13   8   3      407.68      365.74    149.30 o 
  14   8   3      158.71      240.66    218.94 o 
  15   8   3       47.88       17.61    180.84 o 
  16   8   3        0.65       -6.25    392.12 o 
  17   8   3      154.15       24.20    225.38 o 
  18   8   3       76.80       38.33    115.52 o 
  19   8   3       54.15       85.81    513.47 o 
   1   9   3    27047.52    27194.20    172.38 o 
   2   9   3     3283.99     3312.76    117.00 o 
   3   9   3    14145.61    14278.17    233.27 o 
   4   9   3     7195.94     6739.89    158.75 o 
   5   9   3     9543.00     9875.87    281.16 o 
   6   9   3     3444.09     3352.12     68.93 o 
   7   9   3    13912.91    14371.92    208.66 o 
   8   9   3     5397.92     5050.04     80.64 o 
   9   9   3     1896.84     1889.85     93.52 o 
  10   9   3     2281.87     2254.51    102.41 o 
  11   9   3     3374.82     3234.44    116.85 o 
  12   9   3     1910.47     1746.29    144.22 o 
  13   9   3       28.70       56.33    148.38 o 
  14   9   3      297.17      267.39    245.64 o 
  15   9   3     1378.58     1462.77    262.75 o 
  16   9   3      980.59      931.06    300.40 o 
  17   9   3       26.08      -15.40    513.62 o 
  18   9   3       26.10       26.77     69.12 o 
  19   9   3      118.51      -72.58    678.19 o 
   0  10   3    25189.89    25533.62    537.03 o 
   1  10   3      129.45       94.55     39.37 o 
   2  10   3      245.46       91.26     87.81 o 
   3  10   3       47.44       46.49     44.79 o 
   4  10   3    23767.75    24844.06    305.54 o 
   5  10   3     1663.84     1623.97    101.30 o 
   6  10   3      382.78      386.75     70.38 o 
   7  10   3     2612.60     2473.16     83.85 o 
   8  10   3    14677.22    14733.04    223.78 o 
   9  10   3     2645.43     2362.01    101.14 o 
  10  10   3      351.21      272.49    114.40 o 
  11  10   3     5140.57     5018.54    122.43 o 
  12  10   3     5595.56     5203.59    147.39 o 
  13  10   3     2322.47     2138.00    233.62 o 
  14  10   3      936.13      794.63    236.19 o 
  15  10   3     2657.58     3108.04    362.62 o 
  16  10   3      285.09      270.12    406.41 o 
  17  10   3     1750.52     1698.05    450.19 o 
  18  10   3      419.72      432.40    626.62 o 
   1  11   3     4530.97     4573.13    100.53 o 
   2  11   3    19034.29    20290.20    273.61 o 
   3  11   3        5.83       -4.37     42.55 o 
   4  11   3     1724.68     1519.75     92.66 o 
   5  11   3     7617.24     7493.28    111.85 o 
   6  11   3     7236.49     7382.22    120.91 o 
   7  11   3     1018.14      956.78    125.85 o 
   8  11   3     2087.20     1834.76    135.11 o 
   9  11   3     3739.54     3611.23    130.75 o 
  10  11   3     1137.45      904.25    155.08 o 
  11  11   3     1497.38     1585.65    167.45 o 
  12  11   3      620.44      436.25    205.40 o 
  13  11   3     1780.44     1636.06    258.22 o 
  14  11   3       39.65       34.97     85.65 o 
  15  11   3      399.51      210.54    372.10 o 
  16  11   3      428.71       40.24    204.07 o 
  17  11   3      780.83      773.94    468.56 o 
  18  11   3       43.05       40.29    272.82 o 
   0  12   3     6793.07     7051.45    134.20 o 
   1  12   3    12210.30    12468.06    115.11 o 
   2  12   3      139.61      201.37     92.73 o 
   3  12   3     5105.12     4902.91    112.28 o 
   4  12   3     2500.63     2332.32     89.73 o 
   5  12   3    13593.98    13607.39    132.11 o 
   6  12   3     1027.11      995.52    118.73 o 
   7  12   3     2490.08     2599.23    128.22 o 
   8  12   3      220.27      237.01    149.27 o 
   9  12   3     8296.47     8374.49    213.34 o 
  10  12   3     4297.81     3946.21    192.17 o 
  11  12   3      944.10      877.77    208.96 o 
  12  12   3       29.98      119.58    217.15 o 
  13  12   3     1361.11     1433.77    270.49 o 
  14  12   3     3183.20     3083.67    357.93 o 
  15  12   3      134.23       61.32    363.47 o 
  16  12   3      227.65      253.62    495.62 o 
  17  12   3        1.99      -36.37    302.22 o 
   1  13   3      279.93      592.74     93.76 o 
   2  13   3     1999.38     1884.61     96.96 o 
   3  13   3      776.97      862.92    104.11 o 
   4  13   3        2.16      189.72    121.02 o 
   5  13   3        1.72      127.09    124.40 o 
   6  13   3      330.81      179.36    162.39 o 
   7  13   3     3584.86     3420.43    164.93 o 
   8  13   3       14.29       90.20    166.46 o 
   9  13   3      557.98      534.04    180.41 o 
  10  13   3        9.39      122.83    217.07 o 
  11  13   3      788.90      760.86    205.30 o 
  12  13   3      362.85      436.19    225.84 o 
  13  13   3       61.29      144.01    409.67 o 
  14  13   3        3.47       45.51    581.29 o 
  15  13   3       83.64      107.12    403.60 o 
  16  13   3      565.38      356.53    766.64 o 
   0  14   3      784.08      695.99    132.44 o 
   1  14   3     8807.59     9322.32    136.66 o 
   2  14   3      633.80      662.47    115.84 o 
   3  14   3     7388.04     7678.64    126.93 o 
   4  14   3       91.60       91.55    132.93 o 
   5  14   3     3049.76     2896.38    140.56 o 
   6  14   3     2424.12     2195.31    147.21 o 
   7  14   3     2237.75     2148.62    156.42 o 
   8  14   3      107.76       76.29    120.37 o 
   9  14   3      359.78      292.84    211.72 o 
  10  14   3     1431.97     1398.84    231.79 o 
  11  14   3      131.60       88.29    114.24 o 
  12  14   3       12.70       42.76     91.10 o 
  13  14   3      102.48      149.26    693.91 o 
  14  14   3      559.21      765.31    529.28 o 
   1  15   3     1893.83     1886.85    136.01 o 
   2  15   3     9729.64    10388.98    189.80 o 
   3  15   3     2335.66     2087.51    140.35 o 
   4  15   3       59.06      314.58    158.20 o 
   5  15   3        8.27      132.57    118.62 o 
   6  15   3     7637.35     7397.02    214.62 o 
   7  15   3     1132.31      808.93    169.73 o 
   8  15   3       69.03       -6.89     52.70 o 
   9  15   3      947.67      843.88    195.70 o 
  10  15   3     3827.55     3756.96    223.42 o 
  11  15   3     1425.13     1048.00    272.58 o 
  12  15   3       41.39      -36.54    156.43 o 
  13  15   3     1605.66     1328.94    512.11 o 
  14  15   3      578.63      699.43    888.87 o 
   0  16   3     1606.36     1869.22    245.88 o 
   1  16   3      865.55      815.09    175.75 o 
   2  16   3      317.66      264.48    155.05 o 
   3  16   3     1488.58     1386.36    173.49 o 
   4  16   3      398.65      602.73    177.43 o 
   5  16   3       35.21       45.97     48.52 o 
   6  16   3      693.80      686.68    181.20 o 
   7  16   3      825.54      718.92    191.98 o 
   8  16   3       30.25      -19.61     38.14 o 
   9  16   3      252.44      244.68    228.85 o 
  10  16   3      332.18      192.77    220.13 o 
  11  16   3       60.99        3.22    171.29 o 
  12  16   3        4.04     -115.84    253.80 o 
  13  16   3       23.29      302.78    884.32 o 
   1  17   3      119.60      105.10    111.25 o 
   2  17   3     1681.02     1918.29    212.04 o 
   3  17   3     2623.08     2641.66    221.81 o 
   4  17   3       30.37      148.96    183.47 o 
   5  17   3       25.36      111.95    182.38 o 
   6  17   3      494.78      607.34    216.29 o 
   7  17   3     2868.47     3115.97    247.80 o 
   8  17   3      112.92       -1.78     50.62 o 
   9  17   3       21.47       91.67    273.72 o 
  10  17   3       39.23       73.70    309.17 o 
  11  17   3     1134.89     1235.66    448.52 o 
   0  18   3     1086.08      971.59    400.71 o 
   1  18   3     1553.24     1777.92    246.13 o 
   2  18   3        9.15      213.71    284.33 o 
   3  18   3      519.73      554.56    249.56 o 
   4  18   3      317.39      341.14    258.08 o 
   5  18   3     3076.30     2906.74    259.56 o 
   6  18   3       14.25       13.32     69.75 o 
   7  18   3      359.62      527.87    255.42 o 
   8  18   3        0.27      168.39    380.74 o 
   9  18   3     1703.24     1743.44    419.14 o 
  10  18   3      398.10      524.62    532.27 o 
   1  19   3     1338.92     1408.16    322.48 o 
   2  19   3      423.40      174.47    326.57 o 
   3  19   3      466.03      545.47    360.84 o 
   4  19   3      403.05      485.28    420.68 o 
   5  19   3     1233.18     1270.62    636.54 o 
   6  19   3       83.59        2.45     71.18 o 
   0   0   4   875467.88   865986.31   4460.44 o 
   1   0   4     6830.71     7645.71     77.49 o 
   2   0   4    14987.12    16654.99    103.23 o 
   3   0   4      319.14      392.41     37.11 o 
   4   0   4   365355.13   361626.84   7914.25 o 
   5   0   4     3261.88     3088.68    292.76 o 
   6   0   4    16843.63    16484.68    194.02 o 
   8   0   4    66220.01    68279.56    594.25 o 
   9   0   4     1170.04      973.34    182.65 o 
  10   0   4     2965.63     2206.91    197.19 o 
  11   0   4       10.19      111.74    182.24 o 
  12   0   4    11982.86    12629.68    533.84 o 
  13   0   4        1.52       50.13    207.90 o 
  14   0   4      323.88      588.56    465.44 o 
  15   0   4      172.37      102.41    494.14 o 
  16   0   4     4900.09     5072.03    586.12 o 
  17   0   4       35.21      -97.71    575.36 o 
  18   0   4      296.61      415.54    494.94 o 
  19   0   4       84.34      -97.16    240.25 o 
  20   0   4      384.10      750.95    627.92 o 
   1   1   4      390.84      516.28     43.52 o 
   2   1   4    12684.86    13377.41    136.28 o 
   3   1   4      158.70      188.58     23.42 o 
   4   1   4     2895.21     3033.19     76.48 o 
   5   1   4        7.21       43.52     43.02 o 
   6   1   4    21997.25    23112.41    143.82 o 
   7   1   4       32.16      -43.44     43.44 o 
   8   1   4     8380.30     8795.77    166.51 o 
   9   1   4     1357.45     1150.28    127.67 o 
  10   1   4    19810.87    18700.29    311.14 o 
  11   1   4     1200.61     1039.05    131.73 o 
  12   1   4    31223.82    32675.50    350.14 o 
  13   1   4      280.10      316.61    175.20 o 
  14   1   4     1683.61     1845.59    229.22 o 
  15   1   4       33.08       35.50    353.81 o 
  16   1   4    24632.42    29147.24    552.15 o 
  17   1   4       11.64       85.21    282.95 o 
  18   1   4      894.70      894.40    353.70 o 
  19   1   4       85.48      -57.46    204.52 o 
  20   1   4     3972.31     4292.60    442.47 o 
   0   2   4     1779.56     1849.63     56.67 o 
   1   2   4      158.59      282.69     50.16 o 
   2   2   4    12845.99    13019.68     87.81 o 
   3   2   4       14.65       62.75     18.18 o 
   4   2   4    15356.17    14795.71    227.15 o 
   5   2   4       56.76       77.51     33.13 o 
   6   2   4    41153.36    36833.55    978.74 o 
   7   2   4      494.88      394.22     30.47 o 
   8   2   4    36161.21    34819.64    296.00 o 
   9   2   4      175.66      146.85     51.29 o 
  10   2   4     7761.79     7383.40    280.33 o 
  11   2   4      229.19      248.77    130.43 o 
  12   2   4     7717.23     7417.49    166.27 o 
  13   2   4      209.53      235.71    216.54 o 
  14   2   4       33.84       48.41    105.02 o 
  15   2   4       65.91      125.95    268.09 o 
  16   2   4       83.17      128.40    414.88 o 
  17   2   4        1.18     -149.40    250.14 o 
  18   2   4      129.74      448.05    345.91 o 
  19   2   4       34.55      -44.31    171.24 o 
  20   2   4      799.60     1000.40    449.33 o 
  21   2   4        6.03     -258.97    845.91 o 
   1   3   4      377.43      573.63     36.25 o 
   2   3   4      602.18      688.86     37.33 o 
   3   3   4     5825.92     6148.67    155.86 o 
   4   3   4    57832.60    56991.32    235.03 o 
   5   3   4      176.43      206.91     45.13 o 
   6   3   4    11647.26    11267.15    128.24 o 
   7   3   4      936.91      874.98     53.04 o 
   8   3   4    61648.08    56114.65    719.25 o 
   9   3   4      123.81      141.31     79.34 o 
  10   3   4    17068.57    14331.44    712.58 o 
  11   3   4     1441.49      983.71     96.50 o 
  12   3   4    13941.17    13684.06    238.94 o 
  13   3   4       90.01       70.32    245.02 o 
  14   3   4     2222.19     1968.49    239.88 o 
  15   3   4       23.16       12.25    273.59 o 
  16   3   4     2922.18     3311.41    398.82 o 
  17   3   4      130.40       14.05     68.53 o 
  18   3   4      355.48      680.27    398.41 o 
  19   3   4       63.58      -43.26    309.24 o 
  20   3   4     2553.92     3216.85    449.82 o 
  21   3   4        7.33     -110.87   1265.91 o 
   0   4   4    27346.89    28788.91    324.75 o 
   1   4   4     3087.02     3305.14     48.82 o 
   2   4   4       62.51      140.17     40.80 o 
   3   4   4      303.86      470.50     47.36 o 
   4   4   4    37131.38    37010.96    180.57 o 
   5   4   4        1.22      -10.00     32.11 o 
   6   4   4       31.23      151.58     40.75 o 
   7   4   4     1012.16      870.93     53.39 o 
   8   4   4    62817.68    62283.41    976.85 o 
   9   4   4       92.66       84.45     64.34 o 
  10   4   4    21696.74    19998.35    210.89 o 
  11   4   4        8.23      -56.76     82.68 o 
  12   4   4    18795.84    18279.29    382.07 o 
  13   4   4        4.32       85.44    227.00 o 
  14   4   4    24149.60    24727.82    626.40 o 
  15   4   4        8.35      -63.28    166.66 o 
  16   4   4      211.40       31.97    166.75 o 
  17   4   4       62.38        1.01     72.75 o 
  18   4   4     8445.83     9252.05    342.31 o 
  19   4   4        7.42       25.66     68.69 o 
  20   4   4     1592.33     1788.95    449.79 o 
   1   5   4     1627.91     1605.01     48.44 o 
   2   5   4   341074.66   349041.03    837.03 o 
   3   5   4      110.28      148.94     48.09 o 
   4   5   4    21157.72    22167.38    145.73 o 
   5   5   4       41.57       26.38     33.53 o 
   6   5   4    93059.71    94753.20    489.01 o 
   7   5   4      264.71      225.44     56.51 o 
   8   5   4     5122.04     5182.31     92.53 o 
   9   5   4        1.17       -9.71     51.59 o 
  10   5   4     6194.52     6023.37    157.88 o 
  11   5   4      229.39       21.25     44.71 o 
  12   5   4      352.98      427.21    126.25 o 
  13   5   4       31.76      -86.68    140.84 o 
  14   5   4      415.02      581.08    178.50 o 
  15   5   4        0.04       43.15    266.03 o 
  16   5   4      220.85      305.70    223.54 o 
  17   5   4      115.54      -10.63    373.97 o 
  18   5   4      630.60      754.23    356.10 o 
  19   5   4       92.63       35.99    103.09 o 
  20   5   4      289.67       43.15    141.92 o 
   0   6   4    79556.90    82212.09    237.02 o 
   1   6   4      815.65      910.47     37.96 o 
   2   6   4     3011.13     3000.33     45.93 o 
   3   6   4      198.06      225.09     54.35 o 
   4   6   4    28400.35    28367.22    140.97 o 
   5   6   4      880.40      873.21     52.80 o 
   6   6   4      370.22      348.37     73.78 o 
   7   6   4      157.77      142.10     77.78 o 
   8   6   4      164.24      168.08     36.00 o 
   9   6   4      157.27      182.64     89.54 o 
  10   6   4     8250.49     8432.02    169.75 o 
  11   6   4       95.64       36.59     75.10 o 
  12   6   4     1240.07     1162.35    135.06 o 
  13   6   4      392.48      345.54    168.86 o 
  14   6   4    15499.56    16960.64    387.20 o 
  15   6   4       81.84       64.68    111.54 o 
  16   6   4      397.80      461.11    268.41 o 
  17   6   4       62.04      -53.72    318.54 o 
  18   6   4     4906.53     5446.63    354.94 o 
  19   6   4        6.95       20.33     92.83 o 
  20   6   4     1679.43     1586.19    590.44 o 
   1   7   4       91.51      106.29     41.92 o 
   2   7   4     4627.90     4712.16    113.69 o 
   3   7   4      508.12      417.00     39.79 o 
   4   7   4    20616.72    20505.20    313.77 o 
   5   7   4      275.93      212.98     69.31 o 
   6   7   4    23091.21    23145.29    396.96 o 
   7   7   4      245.45      179.56     86.63 o 
   8   7   4     2930.41     2837.20     86.89 o 
   9   7   4        4.11       -6.39     21.00 o 
  10   7   4    22798.60    24432.66    296.66 o 
  11   7   4       99.14       93.63    115.00 o 
  12   7   4     2523.14     2241.92    159.47 o 
  13   7   4       49.39      -13.61     98.84 o 
  14   7   4     2610.01     2680.98    175.05 o 
  15   7   4        0.04       19.62    139.22 o 
  16   7   4     3329.01     2667.72    268.43 o 
  17   7   4       14.47      -59.93     94.52 o 
  18   7   4      437.02      544.48    359.41 o 
  19   7   4       31.55      -63.47    212.66 o 
  20   7   4      464.92      263.33    884.97 o 
   0   8   4    11746.84    11735.52    195.76 o 
   1   8   4      136.29      177.15     42.17 o 
   2   8   4    24091.02    25433.17    332.17 o 
   3   8   4      122.73      173.39     53.06 o 
   4   8   4      857.40      818.63     73.24 o 
   5   8   4      780.01      732.94     75.27 o 
   6   8   4    71273.95    74013.83   1178.27 o 
   7   8   4      535.55      567.76    100.63 o 
   8   8   4     3076.96     3008.47     95.15 o 
   9   8   4      227.55      172.44    101.20 o 
  10   8   4    40524.91    43320.85    419.39 o 
  11   8   4      181.31      219.78     90.31 o 
  12   8   4     4155.40     3796.29    131.02 o 
  13   8   4       11.12       28.26     62.89 o 
  14   8   4     7246.77     7954.95    171.38 o 
  15   8   4       92.29      155.37    250.95 o 
  16   8   4       29.10      319.44    257.10 o 
  17   8   4        8.00        1.67    259.42 o 
  18   8   4     2349.40     2936.26    344.61 o 
  19   8   4       25.60      -46.50    492.59 o 
   1   9   4     1036.18      979.35     71.47 o 
   2   9   4    21442.62    22249.44    317.42 o 
   3   9   4       59.38       -5.77     20.46 o 
   4   9   4     8519.90     8308.65    192.94 o 
   5   9   4      511.06      361.33     92.09 o 
   6   9   4    46782.99    50257.24    674.22 o 
   7   9   4      249.70      229.60     91.02 o 
   8   9   4      185.00      235.10    100.25 o 
   9   9   4       36.28       57.69     92.17 o 
  10   9   4    34619.58    36558.89    517.94 o 
  11   9   4        8.75       21.59     43.63 o 
  12   9   4     6060.39     5890.53    129.77 o 
  13   9   4       70.09       50.03    155.35 o 
  14   9   4     3784.05     3667.50    216.35 o 
  15   9   4        0.23       51.13    232.00 o 
  16   9   4     6524.54     6810.50    376.25 o 
  17   9   4        1.47       28.88    679.67 o 
  18   9   4      282.48      126.18    220.23 o 
  19   9   4       33.31      171.28   1382.34 o 
   0  10   4    88446.41    92753.10   1047.84 o 
   1  10   4      482.48      522.91     74.63 o 
   2  10   4     2072.94     2058.92     78.95 o 
   3  10   4      190.27      123.25     75.45 o 
   4  10   4    43506.18    46684.50    408.22 o 
   5  10   4       11.66       51.31     74.51 o 
   6  10   4     6716.07     6457.07     77.48 o 
   7  10   4        9.66      -31.68     47.61 o 
   8  10   4     1460.99     1626.97    104.14 o 
   9  10   4        6.66      -24.00     61.88 o 
  10  10   4      288.29      335.66    115.87 o 
  11  10   4       55.54        7.40    103.55 o 
  12  10   4      230.95       59.77     66.43 o 
  13  10   4       13.19      -64.30    186.64 o 
  14  10   4     1177.35     1290.67    269.27 o 
  15  10   4        3.70        3.36    545.95 o 
  16  10   4        8.63     -102.62    311.30 o 
  17  10   4       19.05       29.62    561.47 o 
  18  10   4      564.85      520.92    662.90 o 
   1  11   4       96.57      129.66     81.19 o 
   2  11   4    76927.66    84620.91   1295.97 o 
   3  11   4       11.15       81.05     93.47 o 
   4  11   4     3233.88     3407.50    122.14 o 
   5  11   4      101.99       63.63     74.39 o 
   6  11   4    11489.00    12634.78    204.48 o 
   7  11   4      343.44      350.25    127.74 o 
   8  11   4       84.44      -41.59     66.26 o 
   9  11   4        1.62      -78.32     78.32 o 
  10  11   4       15.01       94.99    165.55 o 
  11  11   4       11.61      -30.32    133.37 o 
  12  11   4     3333.62     3221.44    210.75 o 
  13  11   4      193.48      187.25    393.48 o 
  14  11   4       74.05      175.83    347.05 o 
  15  11   4       10.61      120.59    367.59 o 
  16  11   4     3142.68     3238.24    439.03 o 
  17  11   4       18.90       79.30    696.02 o 
  18  11   4      514.06      773.44    665.13 o 
   0  12   4      237.47      168.57    127.47 o 
   1  12   4        0.79       -3.77     33.92 o 
   2  12   4      253.24      303.10     94.32 o 
   3  12   4      114.73       28.59     51.44 o 
   4  12   4      807.49      733.74    138.17 o 
   5  12   4        1.26      -96.90     96.90 o 
   6  12   4      934.08      735.45    128.89 o 
   7  12   4        3.24       16.41    106.72 o 
   8  12   4     9130.98     9934.60    151.77 o 
   9  12   4        6.11       26.38     76.22 o 
  10  12   4     1181.94     1047.62    196.59 o 
  11  12   4        1.71       11.64    163.46 o 
  12  12   4     3865.17     4023.01    232.02 o 
  13  12   4       18.14      169.73    328.82 o 
  14  12   4     5577.35     5889.15    310.36 o 
  15  12   4       17.22      215.73    407.53 o 
  16  12   4       25.79       95.49    320.26 o 
  17  12   4       12.29      230.21    822.73 o 
   1  13   4        4.36       28.43     88.11 o 
   2  13   4     3292.22     3202.26    103.30 o 
   3  13   4       79.85       17.53     51.59 o 
   4  13   4    16200.97    16394.92    368.93 o 
   5  13   4      149.27      584.25    142.52 o 
   6  13   4      721.31      380.48    149.86 o 
   7  13   4       21.77       11.57     59.55 o 
   8  13   4    18589.96    20349.07    394.52 o 
   9  13   4      140.81      293.51    223.59 o 
  10  13   4     2708.80     2768.02    237.95 o 
  11  13   4      164.76      289.20    263.45 o 
  12  13   4     4434.36     5188.27    321.57 o 
  13  13   4      100.88      228.61    341.31 o 
  14  13   4      340.81      536.65    373.48 o 
  15  13   4       11.82        1.35     51.05 o 
  16  13   4      847.40     1345.47    753.63 o 
   0  14   4     3618.36     3543.71    159.76 o 
   1  14   4      267.47      150.70     96.05 o 
   2  14   4     1471.43     1373.03    117.97 o 
   3  14   4       13.68       -2.78    129.38 o 
   4  14   4     9392.80     9105.52    193.34 o 
   5  14   4       99.03        2.26     96.21 o 
   6  14   4     3569.08     3227.75    147.23 o 
   7  14   4       80.35      126.99    198.75 o 
   8  14   4    11969.80    12212.78    219.04 o 
   9  14   4       34.34       68.82    156.21 o 
  10  14   4      185.02      259.73    234.99 o 
  11  14   4        4.12       93.81    307.09 o 
  12  14   4     4674.67     4499.20    312.18 o 
  13  14   4        1.31       -8.97    435.53 o 
  14  14   4     1058.44      863.44    543.61 o 
  15  14   4        1.34     -197.57    659.12 o 
   1  15   4       17.22        0.88     90.87 o 
   2  15   4     3414.71     3341.33    129.25 o 
   3  15   4       86.90      152.26    144.11 o 
   4  15   4     1404.18     1317.71    150.29 o 
   5  15   4       39.93      193.43    183.23 o 
   6  15   4        0.29      197.53    172.11 o 
   7  15   4        0.45       21.28    167.36 o 
   8  15   4      263.01       40.90     46.44 o 
   9  15   4       25.15      -69.77     76.78 o 
  10  15   4     1032.61     1082.23    261.78 o 
  11  15   4        4.38      -44.77    209.44 o 
  12  15   4      871.06      690.91    337.44 o 
  13  15   4        3.61     -190.22    489.65 o 
   0  16   4    28142.79    33271.21    431.63 o 
   1  16   4       89.52      298.94    178.00 o 
   2  16   4      619.67      783.85    202.49 o 
   3  16   4       30.56      153.50    178.04 o 
   4  16   4    14045.16    14993.51    206.58 o 
   5  16   4       72.95      200.17    177.17 o 
   6  16   4      740.35      727.66    182.79 o 
   7  16   4        3.05       57.21    195.41 o 
   8  16   4     2137.77     2129.92    205.40 o 
   9  16   4       54.91       32.23    150.99 o 
  10  16   4      119.01      211.94    334.64 o 
  11  16   4       28.80       58.41    266.47 o 
  12  16   4      110.65       77.69    617.32 o 
  13  16   4        9.01       65.36    908.96 o 
   1  17   4       10.06      221.00    237.59 o 
   2  17   4      177.22      246.51    223.74 o 
   3  17   4       32.17       23.93     72.51 o 
   4  17   4      129.06      227.57    289.08 o 
   5  17   4        0.82      176.33    287.47 o 
   6  17   4      184.85       67.26    164.41 o 
   7  17   4       41.28       77.62    266.92 o 
   8  17   4      296.93      176.82    266.74 o 
   9  17   4        0.32      -65.29    207.33 o 
  10  17   4      850.13      662.67    310.46 o 
  11  17   4       29.92      139.58    867.36 o 
   0  18   4      146.66       51.58    298.64 o 
   1  18   4        0.30      -13.81    125.31 o 
   2  18   4      935.80      863.32    248.55 o 
   3  18   4        0.12       39.31    238.66 o 
   4  18   4        4.92      -17.80    345.03 o 
   5  18   4       16.02      153.82    326.58 o 
   6  18   4     3403.99     3320.69    284.56 o 
   7  18   4       49.19       88.65    192.13 o 
   8  18   4      716.18     1037.40    386.56 o 
   9  18   4       10.00      -27.33    232.23 o 
   1  19   4       12.98      321.53    380.61 o 
   2  19   4     1410.25      793.40    361.61 o 
   3  19   4      139.85      120.96    406.26 o 
   4  19   4     1160.67     1010.46    449.34 o 
   5  19   4       48.08       98.15    466.12 o 
   6  19   4     2130.92     1349.91    595.73 o 
   1   1   5      407.73      479.11     35.60 o 
   2   1   5   154496.48   158231.05   1953.96 o 
   3   1   5     3783.79     3667.45     73.38 o 
   4   1   5     2437.57     2381.79     30.66 o 
   5   1   5     6607.29     6329.55    118.19 o 
   6   1   5    58394.13    56297.56    690.28 o 
   7   1   5    11362.58    10524.01    497.61 o 
   8   1   5     1965.39     2073.76    111.47 o 
   9   1   5     9219.11     9385.13    122.30 o 
  10   1   5    15447.44    14834.59    213.80 o 
  11   1   5     7668.12     6674.16    149.03 o 
  12   1   5      359.00      497.56    152.31 o 
  13   1   5     6347.68     6552.12    166.73 o 
  14   1   5     2496.79     2303.37    184.44 o 
  15   1   5     4286.80     3653.09    263.59 o 
  16   1   5      122.16      403.67    419.69 o 
  17   1   5     2028.27     2314.89    476.46 o 
  18   1   5        2.74       -8.58    325.04 o 
  19   1   5     1351.47     1586.60    420.35 o 
  20   1   5       68.21       99.99    231.73 o 
   0   2   5    14207.09    15197.51    136.79 o 
   1   2   5    84374.70    90441.73    289.20 o 
   2   2   5      379.72      400.02     34.26 o 
   3   2   5    76622.51    78417.47    986.22 o 
   4   2   5       79.39      153.81     33.35 o 
   5   2   5    45726.56    43427.80   2109.72 o 
   6   2   5    28739.39    28314.35    229.14 o 
   7   2   5    45169.39    40388.30   1162.46 o 
   8   2   5      763.85      513.46     77.26 o 
   9   2   5     7232.16     6474.61    129.28 o 
  10   2   5    14031.24    12970.71    168.33 o 
  11   2   5    17717.65    16577.33    151.01 o 
  12   2   5      999.76      790.85    149.81 o 
  13   2   5       20.74       34.72     70.08 o 
  14   2   5    17271.53    17897.88    504.22 o 
  15   2   5     3189.90     3370.00    279.38 o 
  16   2   5       89.71      279.71    300.80 o 
  17   2   5      700.84      585.14    488.56 o 
  18   2   5     6175.69     6909.71    532.87 o 
  19   2   5      449.97      395.69    475.27 o 
  20   2   5       43.37       77.96    245.89 o 
   1   3   5    11262.86    11380.09    157.96 o 
   2   3   5    14924.70    16351.54    111.50 o 
   3   3   5    14276.77    13892.86    343.59 o 
   4   3   5     3931.35     3649.50     79.23 o 
   5   3   5    24196.95    22644.25    113.67 o 
   6   3   5      819.55      763.76     46.38 o 
   7   3   5     1984.58     1759.78     45.17 o 
   8   3   5    10919.51    10845.36    114.47 o 
   9   3   5    16256.64    15771.73    288.60 o 
  10   3   5      370.54      269.72     50.01 o 
  11   3   5       21.90       34.89    102.13 o 
  12   3   5     7873.98     7902.68    422.37 o 
  13   3   5     5226.59     4754.72    330.46 o 
  14   3   5      648.44      532.76    252.61 o 
  15   3   5      541.11      607.91    280.93 o 
  16   3   5     1989.33     2123.82    308.77 o 
  17   3   5     1042.41      606.41    472.19 o 
  18   3   5        2.29      -75.18    243.85 o 
  19   3   5      423.35      117.29    285.93 o 
  20   3   5     1305.10     1668.90    461.11 o 
  21   3   5      281.92      515.34   1325.29 o 
   0   4   5    35832.48    37144.70    484.95 o 
   1   4   5     7626.82     7558.45     79.09 o 
   2   4   5     1117.83     1113.88     60.47 o 
   3   4   5     2698.56     2629.37    121.42 o 
   4   4   5    37366.11    38314.42    290.80 o 
   5   4   5     6146.00     5557.84    162.11 o 
   6   4   5    10780.35    11124.82    125.87 o 
   7   4   5      718.23      715.02     44.03 o 
   8   4   5    22174.05    23251.34    211.70 o 
   9   4   5     6444.25     5724.06     76.08 o 
  10   4   5     8651.06     8322.22    240.27 o 
  11   4   5     1705.50     1514.03    115.51 o 
  12   4   5     2509.25     2063.08    211.67 o 
  13   4   5     4799.49     4003.27    269.95 o 
  14   4   5     1474.03     1575.36    255.32 o 
  15   4   5      499.93      535.52    287.08 o 
  16   4   5      101.56      -42.73    108.74 o 
  17   4   5     1395.04     1110.52    249.79 o 
  18   4   5      174.04      375.49    405.27 o 
  19   4   5      121.06      352.39    469.46 o 
  20   4   5       64.65      222.02    473.59 o 
  21   4   5      176.31      525.49   1354.10 o 
   1   5   5      755.56      762.75     50.82 o 
   2   5   5    25176.76    25155.90    221.38 o 
   3   5   5     1117.94     1170.19     73.24 o 
   4   5   5     1366.25     1251.02     78.46 o 
   5   5   5     5074.94     4818.22     84.09 o 
   6   5   5    25689.10    25098.73    289.75 o 
   7   5   5     3446.83     3197.96     60.23 o 
   8   5   5     1253.52     1248.02     56.23 o 
   9   5   5     3358.50     4316.23    881.08 o 
  10   5   5     9265.41     8754.98    187.05 o 
  11   5   5     1420.67     1108.72    112.70 o 
  12   5   5      111.63       15.16     56.70 o 
  13   5   5     3246.17     2897.33    168.78 o 
  14   5   5     1604.99     1450.45    187.23 o 
  15   5   5     2012.79     1656.69    200.78 o 
  16   5   5      419.76      109.84    139.85 o 
  17   5   5      858.58      833.29    365.38 o 
  18   5   5       55.77       70.94    348.63 o 
  19   5   5     1009.65     1100.14    383.80 o 
  20   5   5      189.74      260.74    523.10 o 
   0   6   5    84098.09    83840.90    294.53 o 
   1   6   5     5988.52     6110.86    136.43 o 
   2   6   5       68.17      176.76     66.52 o 
   3   6   5    19380.70    19607.14    145.77 o 
   4   6   5    58723.44    60104.29    291.64 o 
   5   6   5      177.44      202.29     54.59 o 
   6   6   5     3340.34     3201.77     83.81 o 
   7   6   5    10073.04     9828.45    118.38 o 
   8   6   5    16413.88    16023.21    307.85 o 
   9   6   5     1874.85     1771.21     87.02 o 
  10   6   5       70.46       35.99     49.47 o 
  11   6   5     6031.50     5620.22    135.80 o 
  12   6   5     4133.17     3680.45    130.47 o 
  13   6   5     1497.74     1308.88    159.53 o 
  14   6   5      355.06       43.17     73.97 o 
  15   6   5     3394.44     3358.23    201.82 o 
  16   6   5      249.51      111.24    208.28 o 
  17   6   5     1355.73     1266.74    291.99 o 
  18   6   5      246.44      206.77    394.60 o 
  19   6   5     1143.26     1391.47    382.15 o 
  20   6   5       56.26      170.22    522.89 o 
   1   7   5    31910.43    33688.20    218.18 o 
   2   7   5     5402.81     5192.05     49.63 o 
   3   7   5    22564.04    22275.22    170.96 o 
   4   7   5     2024.06     2057.74     98.16 o 
   5   7   5    26092.56    26411.29    467.17 o 
   6   7   5      400.65      378.90     53.96 o 
   7   7   5     7533.63     7424.65    164.97 o 
   8   7   5     9065.68     8977.41    201.20 o 
   9   7   5    13276.02    13093.35    253.07 o 
  10   7   5      124.84      102.48    102.97 o 
  11   7   5     1239.14     1133.67    111.87 o 
  12   7   5    13827.64    14748.33    309.52 o 
  13   7   5     5755.46     5677.99    235.82 o 
  14   7   5      463.22      490.62    192.38 o 
  15   7   5      166.36      289.74    213.55 o 
  16   7   5     6252.56     6798.40    257.63 o 
  17   7   5      877.85      683.74    287.58 o 
  18   7   5        0.61       46.30    388.51 o 
  19   7   5      661.56      787.39    390.38 o 
  20   7   5     2172.01     2799.66    592.86 o 
   0   8   5    10708.75    10986.59    182.19 o 
   1   8   5      389.88      351.97     49.56 o 
   2   8   5     1323.89     1152.54     50.11 o 
   3   8   5     2886.79     3459.59    224.78 o 
   4   8   5     4092.20     4284.71    143.61 o 
   5   8   5      378.73      233.75     79.85 o 
   6   8   5     1959.11     1845.43     81.26 o 
   7   8   5      918.81     1058.68    110.53 o 
   8   8   5     1429.50     1229.50    101.33 o 
   9   8   5      541.01      379.44    107.53 o 
  10   8   5      214.28      338.27    112.94 o 
  11   8   5       96.36      142.81    129.22 o 
  12   8   5        0.12       15.26     47.04 o 
  13   8   5      186.45       41.26     69.89 o 
  14   8   5       22.21       68.51    147.54 o 
  15   8   5      102.31       52.30    190.80 o 
  16   8   5      132.61      133.47    258.20 o 
  17   8   5      198.71      190.02    326.26 o 
  18   8   5       34.55        8.55    389.77 o 
  19   8   5      116.51        5.61    451.30 o 
   1   9   5     7129.20     7375.41     94.98 o 
   2   9   5     5411.26     4624.95    185.70 o 
   3   9   5     5479.80     4949.27    179.08 o 
   4   9   5     6310.13     6222.61    102.34 o 
   5   9   5     6524.40     7163.18    144.74 o 
   6   9   5     2584.60     2526.24     89.73 o 
   7   9   5     1393.47     1314.22    122.06 o 
   8   9   5     6128.95     5937.44    209.33 o 
   9   9   5      836.46      990.59    129.06 o 
  10   9   5     1686.04     1893.46    122.48 o 
  11   9   5      731.44      501.34    121.26 o 
  12   9   5     3180.60     3132.93    139.61 o 
  13   9   5       18.94      156.97    181.08 o 
  14   9   5      179.74      238.09    227.65 o 
  15   9   5      190.17      310.99    276.57 o 
  16   9   5     1207.56     1273.72    335.15 o 
  17   9   5       14.95      -75.85    257.39 o 
  18   9   5       97.25      214.50    531.38 o 
   0  10   5    22683.46    23315.02    399.19 o 
   1  10   5      282.12      305.43     89.70 o 
   2  10   5     1516.04     1436.72     86.32 o 
   3  10   5      807.86      709.30     78.39 o 
   4  10   5    21389.17    22534.79    254.63 o 
   5  10   5       78.94      112.62     74.95 o 
   6  10   5      265.61      322.14     87.00 o 
   7  10   5     3017.58     2736.55    103.15 o 
   8  10   5    11924.90    12112.53    123.44 o 
   9  10   5      348.63      357.88    120.03 o 
  10  10   5        4.13       -1.90     26.16 o 
  11  10   5     4247.55     4415.62    160.83 o 
  12  10   5     5301.07     5537.91    169.18 o 
  13  10   5     1397.13     1246.88    211.55 o 
  14  10   5      300.85      291.75    283.18 o 
  15  10   5     1847.68     1932.25    377.82 o 
  16  10   5      163.69      349.60    425.50 o 
  17  10   5     1401.01     1493.76    489.74 o 
  18  10   5      188.87      426.66    684.03 o 
   1  11   5     7079.00     6892.09    131.90 o 
   2  11   5    11144.07    11943.02    189.70 o 
   3  11   5      513.75      416.26    100.26 o 
   4  11   5      580.97      612.28    144.67 o 
   5  11   5    10057.55     9744.89    178.92 o 
   6  11   5     5884.80     5494.50    162.87 o 
   7  11   5      792.84      629.56    118.68 o 
   8  11   5      167.48       69.18    149.73 o 
   9  11   5     4754.23     4586.17    152.51 o 
  10  11   5      333.43      296.86    164.93 o 
  11  11   5      901.87      939.72    178.91 o 
  12  11   5      166.11      131.29    218.80 o 
  13  11   5     1814.34     1694.21    325.38 o 
  14  11   5       37.77      273.43    435.27 o 
  15  11   5      380.71      551.46    402.26 o 
  16  11   5       75.57      -48.38    459.72 o 
  17  11   5      878.16      907.27    635.95 o 
  18  11   5       20.76      399.11   1036.62 o 
   0  12   5     8150.54     7941.60    253.31 o 
   1  12   5     3972.26     3793.75    121.95 o 
   2  12   5      158.04      209.10    104.68 o 
   3  12   5     2371.26     2132.30    138.54 o 
   4  12   5     7241.77     7138.44    161.38 o 
   5  12   5     5400.93     5066.64    163.85 o 
   6  12   5     1717.45     1547.85    132.06 o 
   7  12   5     1846.98     1710.64    140.11 o 
   8  12   5      597.88      623.85    150.20 o 
   9  12   5     2872.79     3010.80    163.20 o 
  10  12   5     4254.35     3990.42    177.99 o 
  11  12   5     1314.99     1244.28    196.09 o 
  12  12   5      145.44       47.25    101.42 o 
  13  12   5      241.23      375.63    336.17 o 
  14  12   5     2604.41     3176.98    378.25 o 
  15  12   5      414.64      347.15    422.05 o 
  16  12   5       39.34       64.61    881.33 o 
  17  12   5      131.79      367.06    649.09 o 
   1  13   5      141.84      170.48    106.44 o 
   2  13   5     1400.19     1226.40    122.09 o 
   3  13   5      525.72      372.11    133.36 o 
   4  13   5        0.25       72.88     68.04 o 
   5  13   5       14.65      215.08    160.68 o 
   6  13   5      210.63       48.77     91.00 o 
   7  13   5     1371.55     1094.50    174.87 o 
   8  13   5      122.86      222.75    209.00 o 
   9  13   5      428.42      594.78    226.57 o 
  10  13   5       12.28      -59.51    104.28 o 
  11  13   5      529.35      495.27    265.52 o 
  12  13   5      520.26      518.72    331.65 o 
  13  13   5      374.59      358.98    436.75 o 
  14  13   5        0.23       -1.57     72.62 o 
  15  13   5        2.48       71.83    521.92 o 
  16  13   5      511.75      843.24    842.54 o 
   0  14   5        0.44      204.10    273.49 o 
   1  14   5     5325.81     5528.43    187.50 o 
   2  14   5      217.38      362.14    134.20 o 
   3  14   5     5729.22     5778.57    205.38 o 
   4  14   5        0.11       84.16    131.67 o 
   5  14   5     1508.77     1444.76    145.35 o 
   6  14   5     3040.32     3080.52    168.78 o 
   7  14   5     2161.75     2219.76    176.30 o 
   8  14   5       65.47      142.84    154.06 o 
   9  14   5       22.53      -50.71    201.80 o 
  10  14   5     1947.56     1913.70    257.54 o 
  11  14   5      202.78      197.80    341.84 o 
  12  14   5      111.72       87.27    236.02 o 
  13  14   5        1.35       16.43    641.56 o 
  14  14   5      986.67     1288.19    535.49 o 
  15  14   5        0.91      -30.05    144.25 o 
   1  15   5      542.41      528.53    167.13 o 
   2  15   5    10730.64    10690.33    238.95 o 
   3  15   5      202.17      322.15    165.50 o 
   4  15   5      328.75      269.49    153.06 o 
   5  15   5       51.03       -2.14     67.56 o 
   6  15   5     9454.63     9357.70    280.22 o 
   7  15   5       45.43      199.91    187.67 o 
   8  15   5      557.06      457.34    214.34 o 
   9  15   5     1527.84     1282.74    246.87 o 
  10  15   5     3372.07     3779.10    266.18 o 
  11  15   5      472.12      474.61    319.48 o 
  12  15   5       13.92      -32.07    188.98 o 
  13  15   5     1396.10     1592.74    549.35 o 
  14  15   5      484.17      235.40    950.82 o 
   0  16   5      966.23     1039.41    265.43 o 
   1  16   5      956.73      815.48    186.48 o 
   2  16   5       48.86      182.17    209.61 o 
   3  16   5     2195.00     1910.02    210.06 o 
   4  16   5       19.37      124.46    189.73 o 
   5  16   5        0.10        2.87     30.47 o 
   6  16   5      232.76       84.14     85.15 o 
   7  16   5     1439.80     1242.43    199.80 o 
   8  16   5        1.51      -30.60    155.27 o 
   9  16   5      330.56      155.37    171.01 o 
  10  16   5      214.05      101.23    222.51 o 
  11  16   5      257.61       43.84    188.32 o 
  12  16   5       24.69      105.36    701.75 o 
   1  17   5       21.50       40.73    189.67 o 
   2  17   5     3053.73     3259.08    231.35 o 
   3  17   5     1025.61     1066.70    240.45 o 
   4  17   5      123.78      130.50    198.19 o 
   5  17   5       19.93       16.95    139.19 o 
   6  17   5      658.68      991.35    265.81 o 
   7  17   5     2119.53     2134.60    248.85 o 
   8  17   5      397.75      274.80    178.01 o 
   9  17   5       49.50       25.49    203.01 o 
  10  17   5      118.27        4.95    407.15 o 
  11  17   5      508.29      333.58    499.18 o 
   0  18   5     2067.68     1866.34    330.31 o 
   1  18   5      777.91      924.87    263.02 o 
   2  18   5       11.74      102.63    167.47 o 
   3  18   5      224.22       91.14    220.83 o 
   4  18   5      807.50      574.28    272.44 o 
   5  18   5     1653.87     1697.56    280.02 o 
   6  18   5      200.26      271.74    294.90 o 
   7  18   5      201.90      364.33    387.31 o 
   8  18   5      185.51      -13.71    217.90 o 
   9  18   5     1088.67      895.22    832.28 o 
   1  19   5     1142.69     1248.61    694.52 o 
   2  19   5      252.03      294.27    455.97 o 
   3  19   5      116.80       20.58    723.33 o 
   4  19   5      376.72      137.38    466.73 o 
   5  19   5      958.86      915.83    580.18 o 
   0   0   6     5116.03     5061.05    118.67 o 
   1   0   6     2146.10     2090.99    110.07 o 
   2   0   6      400.16      481.40     46.38 o 
   3   0   6    57222.76    57899.08    439.84 o 
   4   0   6      487.71      591.88     51.02 o 
   5   0   6    36042.48    35388.27    456.03 o 
   6   0   6     7230.07     7539.21    103.32 o 
   7   0   6    32613.77    32678.40    971.51 o 
   8   0   6     2059.43     2357.97    146.60 o 
   9   0   6    70811.23    71230.50   4207.96 o 
  10   0   6       75.89       17.14     68.38 o 
  11   0   6    11001.32    11123.12    267.59 o 
  12   0   6       18.44       14.24    191.86 o 
  13   0   6    15708.63    15557.63    382.20 o 
  14   0   6      579.66      650.71    281.37 o 
  15   0   6     3546.50     4277.03    296.90 o 
  16   0   6       16.35       78.03    224.59 o 
  17   0   6     1663.69     2341.49    714.79 o 
  18   0   6       68.69      -23.93    182.42 o 
  19   0   6     3565.15     5721.95    891.05 o 
  20   0   6       14.37      151.03    698.33 o 
   1   1   6      600.43      574.31     43.49 o 
   2   1   6     1367.11     1550.31     44.39 o 
   3   1   6    31430.81    31869.30    322.92 o 
   4   1   6       11.87       53.24     32.27 o 
   5   1   6    10889.44    11095.23    271.03 o 
   6   1   6        3.19       -2.58     32.06 o 
   7   1   6    53641.78    54295.35    605.84 o 
   8   1   6        1.50        3.05     51.98 o 
   9   1   6    33600.66    32972.25    698.92 o 
  10   1   6       79.46      -11.97     28.95 o 
  11   1   6     5940.74     5365.64    126.91 o 
  12   1   6      160.46       -8.45    155.32 o 
  13   1   6    20260.83    20489.81    254.68 o 
  14   1   6       68.86       23.40     40.09 o 
  15   1   6     3540.79     3127.50    218.65 o 
  16   1   6      113.48      165.74    312.75 o 
  17   1   6     3208.98     3362.47    510.51 o 
  18   1   6      105.19      233.07    488.36 o 
  19   1   6     3152.75     3651.35    546.45 o 
  20   1   6      106.86      425.95    567.69 o 
   0   2   6     6832.81     7330.98    143.48 o 
   1   2   6    62516.94    62834.14   1180.13 o 
   2   2   6      747.36      870.29     44.96 o 
   3   2   6    67752.67    69431.19   1232.59 o 
   4   2   6     2332.03     2285.59     51.78 o 
   5   2   6     4682.12     4915.54    135.62 o 
   6   2   6      181.33      158.55     69.55 o 
   7   2   6     6282.36     6006.65    215.77 o 
   8   2   6       35.20       18.03     41.25 o 
   9   2   6        8.71      -14.27     41.56 o 
  10   2   6     1178.91      950.25     56.50 o 
  11   2   6     3386.50     2811.35    125.88 o 
  12   2   6       15.15       15.52    145.54 o 
  13   2   6     2483.79     2428.64    178.44 o 
  14   2   6      411.36      559.73    192.99 o 
  15   2   6     4126.85     3960.51    285.32 o 
  16   2   6        5.37      101.70    296.24 o 
  17   2   6     3804.78     3790.96    325.23 o 
  18   2   6       32.67       68.60    353.63 o 
  19   2   6       51.71      315.44    540.59 o 
  20   2   6        0.10      143.85    562.33 o 
   1   3   6   195079.36   212404.34   2835.67 o 
   2   3   6     4982.67     5225.44    118.74 o 
   3   3   6    74470.43    74974.77    347.24 o 
   4   3   6       65.10      101.24     44.28 o 
   5   3   6   107818.52   105796.88    293.04 o 
   6   3   6     2571.47     2347.32     55.89 o 
   7   3   6     5502.11     5498.57    207.31 o 
   8   3   6      312.85      218.57     63.19 o 
   9   3   6     9205.79     8197.49    164.13 o 
  10   3   6      110.68        1.33     31.90 o 
  11   3   6     3391.79     3303.67    121.28 o 
  12   3   6       46.15       14.33     29.08 o 
  13   3   6       24.67      -36.09     71.04 o 
  14   3   6       10.84      -49.81    169.26 o 
  15   3   6     3293.35     3248.61    271.57 o 
  16   3   6       65.21      170.98    300.27 o 
  17   3   6      181.24      282.58    331.16 o 
  18   3   6        0.21      237.19    450.04 o 
  19   3   6      651.30      661.59    440.47 o 
  20   3   6        0.49       70.91    436.09 o 
   0   4   6      885.91     1321.78    117.51 o 
   1   4   6    11605.45    12093.94    122.52 o 
   2   4   6     1792.86     1569.78     73.35 o 
   3   4   6     5591.08     5466.03     67.11 o 
   4   4   6     3876.19     3931.34     76.30 o 
   5   4   6    38508.04    38800.18    462.75 o 
   6   4   6      438.33      548.57     64.39 o 
   7   4   6    21056.08    20472.71    364.11 o 
   8   4   6     1041.99     1013.52     47.93 o 
   9   4   6     9696.39     9644.96    127.48 o 
  10   4   6       45.23       16.12     23.68 o 
  11   4   6    44669.47    46642.82    772.17 o 
  12   4   6      547.22      421.01    111.62 o 
  13   4   6      619.75      222.99    165.36 o 
  14   4   6      252.55       58.22     85.25 o 
  15   4   6    17089.93    17247.80    220.44 o 
  16   4   6       21.78       27.97     71.27 o 
  17   4   6     6397.57     6191.03    235.03 o 
  18   4   6        5.49       36.27    176.58 o 
  19   4   6      938.59     1205.77    436.82 o 
  20   4   6        6.33       50.37    112.82 o 
  21   4   6     3254.20     3891.10   1394.26 o 
   1   5   6    14357.51    14045.88    136.11 o 
   2   5   6     2156.69     2135.13     83.85 o 
   3   5   6    12556.82    12887.45    248.89 o 
   4   5   6     1180.17     1086.44     72.79 o 
   5   5   6    39034.11    39682.55    346.14 o 
   6   5   6     1492.69     1574.11     70.49 o 
   7   5   6    52258.78    52380.89    323.56 o 
   8   5   6     2972.47     2879.95     67.29 o 
   9   5   6    10452.56    10856.75    104.08 o 
  10   5   6      412.38      444.21     62.71 o 
  11   5   6    24195.12    25327.52    456.55 o 
  12   5   6     1952.67     1849.50    147.73 o 
  13   5   6     1666.98     1756.51    168.38 o 
  14   5   6        0.29      -25.51    101.39 o 
  15   5   6     4213.86     4188.95    200.62 o 
  16   5   6      381.17      453.14    235.29 o 
  17   5   6     3628.32     4652.49    260.94 o 
  18   5   6        0.05        4.96     88.16 o 
  19   5   6      364.83      437.57    486.61 o 
  20   5   6      207.03       26.84    765.41 o 
   0   6   6     2240.10     2209.86     80.31 o 
   1   6   6    15043.68    16038.90    148.29 o 
   2   6   6       33.22       59.75     77.51 o 
   3   6   6       55.09      308.96     97.79 o 
   4   6   6     1733.58     1597.13     78.12 o 
   5   6   6    53481.73    56109.05    323.02 o 
   6   6   6      433.89      462.07     84.89 o 
   7   6   6     2536.77     2559.33     66.08 o 
   8   6   6     1476.68     1480.42     71.92 o 
   9   6   6    26729.80    27805.20    186.90 o 
  10   6   6      440.78      389.42     94.91 o 
  11   6   6    11629.26    11985.09    153.12 o 
  12   6   6       16.70       20.74    127.93 o 
  13   6   6     2096.93     2011.71    175.20 o 
  14   6   6       30.53      -99.37    181.70 o 
  15   6   6     1963.85     1858.82    215.98 o 
  16   6   6       19.16       -9.67    234.73 o 
  17   6   6      502.06      538.91    302.20 o 
  18   6   6        1.84       36.47    308.48 o 
  19   6   6      171.78      420.10    443.79 o 
  20   6   6        3.25       44.55    668.32 o 
   1   7   6     9662.72     9897.54    129.06 o 
   2   7   6     4061.55     3809.16     97.78 o 
   3   7   6      112.35      313.79     94.83 o 
   4   7   6      145.76       78.72     50.20 o 
   5   7   6     2684.99     2582.63    348.48 o 
   6   7   6      566.95      423.45     48.09 o 
   7   7   6     1161.94     1109.78    103.62 o 
   8   7   6       35.39        2.65     50.39 o 
   9   7   6     7217.56     7246.64    116.67 o 
  10   7   6      331.77      197.18     97.75 o 
  11   7   6       31.21       -7.78     27.88 o 
  12   7   6      391.03      222.52    163.00 o 
  13   7   6    12718.72    13335.13    274.04 o 
  14   7   6      137.77       82.26    137.79 o 
  15   7   6     2712.57     2736.05    226.44 o 
  16   7   6      174.27       49.68    144.02 o 
  17   7   6     2077.45     1907.32    310.21 o 
  18   7   6        1.75     -190.60    411.64 o 
  19   7   6     2858.67     2967.01    450.12 o 
  20   7   6       14.78      340.06    924.50 o 
   0   8   6     6778.90     6594.71     88.79 o 
   1   8   6    88279.61    90929.80    668.73 o 
   2   8   6     1637.86     1464.25     68.72 o 
   3   8   6   121264.96   124228.80    497.60 o 
   4   8   6     6916.53     6885.44     96.81 o 
   5   8   6    23571.13    25025.07    191.18 o 
   6   8   6       81.78      116.71     78.22 o 
   7   8   6    30814.81    32999.34    270.68 o 
   8   8   6     1530.18     1338.42    125.94 o 
   9   8   6     3811.38     3587.55    142.61 o 
  10   8   6      464.85      500.45    120.09 o 
  11   8   6      759.27      628.24    128.44 o 
  12   8   6      541.22      390.08    170.39 o 
  13   8   6     2548.95     2920.62    195.23 o 
  14   8   6      117.04      141.55    196.50 o 
  15   8   6       92.34      221.37    256.92 o 
  16   8   6       77.42      -22.32    270.42 o 
  17   8   6     1088.64     1078.98    313.65 o 
  18   8   6      110.41      227.99    598.78 o 
  19   8   6      561.74      500.70    835.61 o 
   1   9   6     1074.48     1096.86     63.77 o 
   2   9   6      536.69      683.14     60.21 o 
   3   9   6       60.74       97.41     49.91 o 
   4   9   6      133.06       71.30     56.86 o 
   5   9   6      181.59      124.12    113.67 o 
   6   9   6        1.81        0.02     17.01 o 
   7   9   6      821.98      813.50    142.18 o 
   8   9   6      284.99      241.51    143.40 o 
   9   9   6    13167.74    14028.09    570.64 o 
  10   9   6       45.41       78.67    128.22 o 
  11   9   6      121.99       -3.62     21.97 o 
  12   9   6      520.56      533.66    190.00 o 
  13   9   6    13713.80    14441.08    306.71 o 
  14   9   6       15.22       38.44    209.30 o 
  15   9   6     5355.41     5437.05    309.62 o 
  16   9   6      151.65      186.91    354.56 o 
  17   9   6     3249.20     3355.03    393.97 o 
  18   9   6        0.08     -153.96    522.49 o 
   0  10   6      886.31      623.78    168.83 o 
   1  10   6       50.90        4.20     48.19 o 
   2  10   6       25.07        8.72     18.09 o 
   3  10   6     7492.83     6977.09    302.63 o 
   4  10   6      866.84      624.33    116.90 o 
   5  10   6    16668.59    16531.76    323.44 o 
   6  10   6      248.77      221.23    126.46 o 
   7  10   6     1485.03     1515.29    137.99 o 
   8  10   6       16.55       -1.21     24.60 o 
   9  10   6    18278.06    20644.03    249.69 o 
  10  10   6      991.57     1122.27    158.76 o 
  11  10   6       20.95      106.26    151.46 o 
  12  10   6      147.57      149.34    228.60 o 
  13  10   6     2199.21     2320.16    216.24 o 
  14  10   6      354.12      459.67    294.86 o 
  15  10   6       10.74      106.50    403.86 o 
  16  10   6       10.60       65.43    268.38 o 
  17  10   6        4.88       41.30     82.09 o 
  18  10   6       95.56      480.29   1073.46 o 
   1  11   6       57.54      195.67    102.94 o 
   2  11   6     2144.66     1941.09    100.14 o 
   3  11   6    10242.01     9879.04    189.50 o 
   4  11   6      647.34      486.96    132.78 o 
   5  11   6      518.20      481.91    138.84 o 
   6  11   6     1307.76     1255.41    125.67 o 
   7  11   6    25500.79    27247.18    243.05 o 
   8  11   6      405.74      361.09    145.82 o 
   9  11   6       12.68       61.78     52.80 o 
  10  11   6      375.11      410.54    168.64 o 
  11  11   6     9288.07     9039.43    277.99 o 
  12  11   6      503.29      449.44    249.35 o 
  13  11   6       53.79      -26.47    227.16 o 
  14  11   6        8.52      -97.20    497.85 o 
  15  11   6      312.31      215.26    411.52 o 
  16  11   6      317.44       96.83    228.76 o 
  17  11   6      194.37      492.12    978.90 o 
   0  12   6      356.54      343.28    142.56 o 
   1  12   6      679.53      815.73     97.75 o 
   2  12   6       63.03       -2.61     28.06 o 
   3  12   6      227.69      122.18    162.12 o 
   4  12   6      181.29      149.93    201.00 o 
   5  12   6     8657.13     8589.08    175.61 o 
   6  12   6       74.44      -40.42     95.44 o 
   7  12   6     4151.61     4059.78    145.66 o 
   8  12   6        9.25      -22.80    131.33 o 
   9  12   6     5084.24     5147.13    169.02 o 
  10  12   6       79.12      -51.69     66.31 o 
  11  12   6     8486.18     8810.38    255.02 o 
  12  12   6      118.30      240.25    366.08 o 
  13  12   6       24.15      -84.62    180.97 o 
  14  12   6       12.78       59.99    180.72 o 
  15  12   6     3951.33     4246.08    419.27 o 
  16  12   6        0.31       82.90    846.35 o 
  17  12   6     1257.67     1342.97    884.09 o 
   1  13   6    33695.29    34779.86    667.22 o 
   2  13   6     1466.61     1407.96    124.73 o 
   3  13   6    14715.20    15077.67    216.93 o 
   4  13   6        0.17      264.48    184.54 o 
   5  13   6    18551.81    19894.30    460.14 o 
   6  13   6      978.00      680.12    176.35 o 
   7  13   6     1050.33     1033.31    200.62 o 
   8  13   6      200.05      102.21    220.30 o 
   9  13   6     2891.35     2857.75    236.52 o 
  10  13   6      157.35       26.95    131.10 o 
  11  13   6      515.78      539.85    260.04 o 
  12  13   6       19.83      252.86    399.63 o 
  13  13   6        3.68      -82.51    174.71 o 
  14  13   6       26.63      193.87    491.40 o 
  16  13   6        1.03      102.84    816.58 o 
   0  14   6       12.04        4.50     55.31 o 
   1  14   6     4553.84     4668.97    181.94 o 
   2  14   6      118.86      198.40    151.25 o 
   3  14   6     2820.61     2792.25    155.93 o 
   4  14   6      514.85      317.20    169.71 o 
   5  14   6      291.85      359.95    164.80 o 
   6  14   6      280.36      124.30    143.82 o 
   7  14   6       25.39        6.01    179.67 o 
   8  14   6      120.43      152.77    241.91 o 
   9  14   6      225.12       14.14    168.18 o 
  10  14   6      458.01      346.11    279.62 o 
  11  14   6     2863.69     2810.46    336.62 o 
  12  14   6       19.63      222.63    430.07 o 
  13  14   6     1791.66     1723.00    463.01 o 
  14  14   6      159.42      522.20    721.42 o 
   1  15   6     1068.72      687.10    175.89 o 
   2  15   6        1.61      -88.76    125.80 o 
   3  15   6      654.64      677.59    200.28 o 
   4  15   6       26.81      -25.36     55.55 o 
   5  15   6      628.63      194.21    140.79 o 
   6  15   6        2.25       32.77     55.25 o 
   7  15   6     3561.61     3474.24    203.83 o 
   8  15   6        0.54       -2.26     43.42 o 
   9  15   6      123.77      143.89    220.23 o 
  10  15   6       11.22      204.75    336.35 o 
  11  15   6      792.68      960.27    370.16 o 
  12  15   6        0.34       84.87    417.61 o 
  13  15   6      783.19     1300.07    567.94 o 
   0  16   6      695.07      446.92    274.31 o 
   1  16   6      274.31      246.31    196.44 o 
   2  16   6        2.66      -21.41    152.24 o 
   3  16   6      799.89      764.25    222.07 o 
   4  16   6      186.44      242.55    203.32 o 
   5  16   6     4993.10     4460.44    204.96 o 
   6  16   6      114.90      -11.12     73.57 o 
   7  16   6      567.25      612.79    207.35 o 
   8  16   6       74.03      128.27    191.58 o 
   9  16   6     5050.84     4709.47    249.37 o 
  10  16   6       34.56     -113.46    221.15 o 
  11  16   6        9.14       68.62    530.94 o 
  12  16   6        4.89      210.00    719.74 o 
   1  17   6      360.09      520.93    244.33 o 
   2  17   6      211.50       83.74    135.53 o 
   3  17   6     2711.22     2844.45    247.04 o 
   4  17   6        0.20      -45.06    191.20 o 
   5  17   6      319.65      337.37    267.25 o 
   6  17   6      132.76      122.23    415.40 o 
   7  17   6     3782.77     3540.42    252.97 o 
   8  17   6        2.79      170.37    298.35 o 
   9  17   6     2198.69     2103.94    280.86 o 
  10  17   6       22.56      -74.89    306.92 o 
   0  18   6      270.38      376.85    346.67 o 
   1  18   6     2377.87     2634.64    274.90 o 
   2  18   6        0.22      280.38    304.97 o 
   3  18   6     4387.80     4288.36    282.61 o 
   4  18   6       22.27       45.11    395.58 o 
   5  18   6      263.79       85.56    172.62 o 
   6  18   6       28.30       85.54    369.64 o 
   7  18   6      864.13     1061.95    407.17 o 
   8  18   6       44.90      199.45    817.98 o 
   1  19   6     2540.83     2939.87    614.25 o 
   2  19   6       10.75     -113.32    443.03 o 
   3  19   6     1036.10      837.27    639.32 o 
   1   1   7      142.36      162.14     55.05 o 
   2   1   7    65945.50    66717.23    268.74 o 
   3   1   7    12895.42    13519.04    128.82 o 
   4   1   7     1120.08     1229.07     62.33 o 
   5   1   7      449.23      416.78     47.14 o 
   6   1   7    33183.06    33608.24    535.36 o 
   7   1   7    17659.91    17578.74    208.49 o 
   8   1   7     1329.68     1336.45     83.14 o 
   9   1   7     6365.17     6139.02     86.02 o 
  10   1   7     9577.43     9083.33    180.67 o 
  11   1   7    12846.93    12699.64    157.63 o 
  12   1   7     1596.27     1271.06    149.00 o 
  13   1   7     5262.13     5156.69    159.93 o 
  14   1   7     2401.72     1934.59    186.85 o 
  15   1   7     2793.57     2608.79    203.13 o 
  16   1   7     1092.12     1254.07    235.11 o 
  17   1   7     2088.42     2432.42    329.76 o 
  18   1   7       45.00       13.17     64.16 o 
  19   1   7     1180.72     1200.84    657.96 o 
  20   1   7      515.14      854.67    731.55 o 
   0   2   7    38418.98    39377.50    325.60 o 
   1   2   7    42980.64    46054.31    954.97 o 
   2   2   7     2937.16     2762.36     67.64 o 
   3   2   7    42335.87    42481.67    419.09 o 
   4   2   7     8557.86     8581.57     90.00 o 
   5   2   7    30049.47    30368.24    600.88 o 
   6   2   7    10453.19     9952.68    106.23 o 
   7   2   7    26582.43    25566.30    221.71 o 
   8   2   7     7074.40     6977.66    205.15 o 
   9   2   7    15358.18    15328.55    177.18 o 
  10   2   7    12704.26    12035.67    167.02 o 
  11   2   7     5706.43     4616.88    129.70 o 
  12   2   7      397.61      380.17    145.36 o 
  13   2   7      863.07      766.50    163.05 o 
  14   2   7     7510.26     7278.05    181.13 o 
  15   2   7     1825.48     1581.94    199.34 o 
  16   2   7        3.99      167.16    317.69 o 
  17   2   7       47.40      123.12    341.73 o 
  18   2   7     4346.04     4472.70    493.63 o 
  19   2   7      406.74      708.76    568.00 o 
  20   2   7      275.87      432.37    683.10 o 
   1   3   7    42763.88    43810.52    747.82 o 
   2   3   7     6926.14     7221.24    120.84 o 
   3   3   7    24519.03    23254.24    415.63 o 
   4   3   7     6844.02     6879.90     92.31 o 
   5   3   7    15323.41    14921.65    115.18 o 
   6   3   7     2696.88     2436.91     52.68 o 
   7   3   7     3691.76     3235.18     67.60 o 
   8   3   7     9270.00     8929.24     99.70 o 
   9   3   7     8307.59     7699.68    135.59 o 
  10   3   7      667.99      506.37    118.47 o 
  11   3   7      119.55       12.13     95.24 o 
  12   3   7     8399.51     7986.35    143.01 o 
  13   3   7     2185.09     1761.07    156.63 o 
  14   3   7      403.04      425.29    180.25 o 
  15   3   7       74.85       59.51    236.72 o 
  16   3   7     4376.22     4573.25    311.52 o 
  17   3   7      198.23      163.77    415.16 o 
  18   3   7       47.26       84.91    222.30 o 
  19   3   7      276.64      532.20    558.50 o 
  20   3   7     1761.25     2070.23    587.63 o 
   0   4   7    37853.53    39027.47    374.60 o 
   1   4   7    35338.20    36403.96    766.09 o 
   2   4   7       76.88      154.13     67.39 o 
   3   4   7     8459.76     7663.23    103.22 o 
   4   4   7    20811.40    20907.90    530.72 o 
   5   4   7    23208.22    21386.76    363.89 o 
   6   4   7       24.73       36.58     70.41 o 
   7   4   7      167.19      248.83     50.02 o 
   8   4   7     7843.19     7744.08    197.95 o 
   9   4   7     8943.83     8571.68    125.95 o 
  10   4   7      547.82      408.02     91.90 o 
  11   4   7      592.70      643.57    101.42 o 
  12   4   7     1944.85     1788.80    116.19 o 
  13   4   7     5534.78     5107.94    142.47 o 
  14   4   7       26.39       36.95    172.81 o 
  15   4   7     1764.07     2126.15    201.12 o 
  16   4   7      179.04       34.10     60.15 o 
  17   4   7     1285.71     1106.62    263.78 o 
  18   4   7        0.07       62.97    119.36 o 
  19   4   7      671.90     1081.05    463.55 o 
  20   4   7        3.24       68.96    508.37 o 
   1   5   7      433.16      431.38     99.16 o 
   2   5   7     8607.63     8282.01    177.21 o 
   3   5   7     2584.81     2316.23     61.56 o 
   4   5   7      214.31      226.14     79.60 o 
   5   5   7       79.01      104.30     44.39 o 
   6   5   7    10840.26    10489.53    108.70 o 
   7   5   7       77.40      124.78     73.98 o 
   8   5   7     1551.95     1321.58     69.62 o 
   9   5   7     1713.00     1398.44     56.85 o 
  10   5   7     3031.44     2558.33    158.23 o 
  11   5   7     1823.81     1606.03    118.98 o 
  12   5   7     2056.89     1809.44    132.01 o 
  13   5   7     1491.46     1315.02    175.08 o 
  14   5   7      283.75      185.42    192.44 o 
  15   5   7     1060.97      904.52    220.13 o 
  16   5   7      878.73      665.60    239.52 o 
  17   5   7      955.38      981.50    274.85 o 
  18   5   7        6.89        6.42    388.96 o 
  19   5   7      458.36      611.51    459.61 o 
  20   5   7      240.57      286.37    717.42 o 
   0   6   7    78056.15    80917.34    865.47 o 
   1   6   7        6.40      186.01     85.32 o 
   2   6   7       80.72       13.14     87.71 o 
   3   6   7     3093.76     3121.73    103.60 o 
   4   6   7    46782.52    48676.91    316.27 o 
   5   6   7     9011.10     8543.50    119.86 o 
   6   6   7      468.21      451.69     87.63 o 
   7   6   7    10418.31    10496.63    125.57 o 
   8   6   7    26627.28    26843.18    253.71 o 
   9   6   7     8694.32     9120.06    154.67 o 
  10   6   7     2510.11     2423.59     86.26 o 
  11   6   7     5988.51     5867.23    193.50 o 
  12   6   7     4042.35     3952.61    173.43 o 
  13   6   7     3826.65     4276.27    274.81 o 
  14   6   7      864.43      624.48    207.77 o 
  15   6   7     2549.97     2962.25    226.83 o 
  16   6   7      514.32      593.43    247.25 o 
  17   6   7     1196.87     1171.23    371.33 o 
  18   6   7      714.04      610.28    357.93 o 
  19   6   7     1013.77     1274.39    463.41 o 
  20   6   7        0.01      204.50    994.58 o 
   1   7   7    25989.10    26525.13    148.93 o 
   2   7   7       52.25        1.33     70.14 o 
   3   7   7    36230.71    37293.32    304.30 o 
   4   7   7     3089.66     2881.52    109.09 o 
   5   7   7    10799.03    10673.94    136.93 o 
   6   7   7      646.64      659.84     97.03 o 
   7   7   7    25126.27    26609.49    187.64 o 
   8   7   7     9376.76     9435.35    128.46 o 
   9   7   7     5179.98     5107.29    122.31 o 
  10   7   7       55.77       76.95     51.97 o 
  11   7   7     4797.74     5072.80    132.93 o 
  12   7   7    11584.48    11933.42    273.57 o 
  13   7   7     1388.39     1188.50    187.74 o 
  14   7   7       16.94       46.62    149.10 o 
  15   7   7      432.88      619.18    233.71 o 
  16   7   7     4611.51     4638.78    261.80 o 
  17   7   7       42.16        1.28    101.99 o 
  18   7   7      215.22      273.95    395.88 o 
  19   7   7       99.31      138.63    542.71 o 
   0   8   7     2213.85     2482.15    100.21 o 
   1   8   7      132.91      168.55     68.99 o 
   2   8   7       74.17       41.10     34.23 o 
   3   8   7     1557.10     1697.51    120.30 o 
   4   8   7     2088.27     1938.83    109.91 o 
   5   8   7      176.39      207.00     93.73 o 
   6   8   7     1800.06     1792.39    117.49 o 
   7   8   7      980.62      962.32    117.11 o 
   8   8   7      562.43      485.95    129.10 o 
   9   8   7      272.76      203.81    142.15 o 
  10   8   7      963.89     1025.21    134.84 o 
  11   8   7       11.79       71.05    156.09 o 
  12   8   7        2.38       23.12    154.91 o 
  13   8   7      502.96      500.89    205.39 o 
  14   8   7      541.18      734.05    227.33 o 
  15   8   7        0.80      -42.09    164.67 o 
  16   8   7        3.78       51.05    219.70 o 
  17   8   7       65.77       98.99    339.01 o 
  18   8   7      203.87      332.85    549.67 o 
  19   8   7       26.37     -229.05    898.11 o 
   1   9   7    23269.20    24139.01    267.19 o 
   2   9   7     3375.74     3288.47     61.89 o 
   3   9   7    14364.12    13550.62    120.98 o 
   4   9   7     2439.05     2226.61    124.28 o 
   5   9   7     9322.67     9589.21    262.23 o 
   6   9   7     2797.47     3088.89    122.08 o 
   7   9   7    12071.50    12133.92    212.70 o 
   8   9   7     2721.81     2634.67    139.17 o 
   9   9   7      393.32      425.40    148.19 o 
  10   9   7     1503.45     1440.38    146.91 o 
  11   9   7     2822.34     2717.88    175.47 o 
  12   9   7     1321.93     1084.37    227.69 o 
  13   9   7      181.57      186.73    200.32 o 
  14   9   7      214.23      215.45    237.27 o 
  15   9   7      864.26      878.44    329.43 o 
  16   9   7      910.35     1043.68    371.06 o 
  17   9   7        3.35      170.35    420.60 o 
  18   9   7        3.48     -137.88    686.80 o 
   0  10   7    24680.80    24583.69    551.20 o 
   1  10   7      543.49      525.63    101.13 o 
   2  10   7        7.42        0.31     39.30 o 
   3  10   7       96.19      156.43    120.89 o 
   4  10   7    16002.59    16265.69    173.52 o 
   5  10   7     3254.96     2821.35    146.07 o 
   6  10   7       55.67       18.06    127.47 o 
   7  10   7     1832.00     1796.87    141.80 o 
   8  10   7    12596.90    13443.78    193.79 o 
   9  10   7     2996.58     2938.62    150.85 o 
  10  10   7      541.07      597.18    163.16 o 
  11  10   7     4906.82     4986.73    191.91 o 
  12  10   7     3339.06     3239.04    241.49 o 
  13  10   7     1634.36     1445.49    265.64 o 
  14  10   7      581.09      419.98    368.51 o 
  15  10   7     2238.46     2367.60    413.74 o 
  16  10   7      248.53      218.59    456.48 o 
  17  10   7     1329.09     1651.95    662.12 o 
  18  10   7      309.84      492.20   1107.80 o 
   1  11   7     2465.90     2329.83    106.81 o 
   2  11   7    13781.87    13859.37    206.87 o 
   3  11   7        7.67       46.83    114.47 o 
   4  11   7     1964.41     1755.77    141.25 o 
   5  11   7     5008.16     4781.81    161.31 o 
   6  11   7     6506.83     6238.43    201.68 o 
   7  11   7      280.74      419.85    154.59 o 
   8  11   7     1927.14     1951.10    169.65 o 
   9  11   7     1794.88     1912.72    164.04 o 
  10  11   7     1010.68      759.40    176.92 o 
  11  11   7      690.90      844.81    214.40 o 
  12  11   7     1144.84     1112.24    256.60 o 
  13  11   7     1107.29     1082.36    283.21 o 
  14  11   7      181.59      195.88    377.62 o 
  15  11   7      171.32      270.70    426.64 o 
  16  11   7      406.35      575.55    478.84 o 
  17  11   7      690.74      986.68   1005.41 o 
   0  12   7     3119.93     3198.16    212.48 o 
   1  12   7    11575.11    10889.33    243.68 o 
   2  12   7       14.82       25.37    169.04 o 
   3  12   7     4155.24     3726.70    167.74 o 
   4  12   7     1289.47     1183.72    171.96 o 
   5  12   7    11667.75    12099.24    196.84 o 
   6  12   7      760.24      780.04    188.33 o 
   7  12   7     1716.59     1535.93    198.98 o 
   8  12   7       66.26       14.72     70.82 o 
   9  12   7     6341.68     6669.62    180.10 o 
  10  12   7     2144.91     2072.40    194.18 o 
  11  12   7      480.97      425.33    228.55 o 
  12  12   7       19.55       42.73    272.83 o 
  13  12   7     1114.64     1116.36    357.03 o 
  14  12   7     2711.71     3080.12    393.00 o 
  15  12   7        9.47        9.38    174.10 o 
   1  13   7     1403.49     1638.21    128.66 o 
   2  13   7     2246.99     1997.47    141.13 o 
   3  13   7     1897.72     1925.49    189.04 o 
   4  13   7       89.87      257.52    195.50 o 
   5  13   7      304.83      392.97    199.72 o 
   6  13   7      424.25      255.95    236.10 o 
   7  13   7     2867.52     3177.91    214.17 o 
   8  13   7        0.39       76.33    144.22 o 
   9  13   7      419.11      420.39    215.76 o 
  10  13   7       10.56      -69.12    146.68 o 
  11  13   7      548.10      419.96    313.27 o 
  12  13   7      252.53      245.61    413.63 o 
  13  13   7       44.09       35.34    211.74 o 
  14  13   7        3.00      145.76    505.56 o 
   0  14   7     1955.68     1770.53    233.55 o 
   1  14   7     4522.83     4321.95    162.72 o 
   2  14   7      772.55      803.12    187.01 o 
   3  14   7     3212.38     3341.82    195.10 o 
   4  14   7      177.45        1.58     78.31 o 
   5  14   7     1402.03     1291.26    217.99 o 
   6  14   7     1666.45     1414.84    220.93 o 
   7  14   7      869.23     1130.42    231.29 o 
   8  14   7       68.76      141.46    149.43 o 
   9  14   7      390.61       51.01    144.15 o 
  10  14   7      922.11      923.88    322.99 o 
  11  14   7       40.76       68.20    330.99 o 
  12  14   7       70.40      256.60    449.80 o 
  13  14   7      217.88      277.75    488.17 o 
   1  15   7      917.08      677.60    181.71 o 
   2  15   7     4363.43     4495.76    209.94 o 
   3  15   7     2161.69     1745.43    207.74 o 
   4  15   7       92.88       87.87    190.93 o 
   5  15   7       38.20       82.00    173.84 o 
   6  15   7     5001.82     4908.70    199.35 o 
   7  15   7     1426.32     1300.59    232.24 o 
   8  15   7       36.40      -45.85    168.09 o 
   9  15   7      564.08      528.07    288.83 o 
  10  15   7     3170.25     3346.10    355.48 o 
  11  15   7     1653.57     1419.32    437.68 o 
  12  15   7      185.85      324.18    679.34 o 
   0  16   7     2166.59     2240.53    288.42 o 
   1  16   7      762.93      634.13    232.29 o 
   2  16   7      234.96      202.21    219.79 o 
   3  16   7      623.66      577.31    204.37 o 
   4  16   7      551.42      596.23    204.74 o 
   5  16   7        0.67      203.56    236.06 o 
   6  16   7     1474.97     1306.88    242.39 o 
   7  16   7      234.32      214.86    229.44 o 
   8  16   7       74.75        6.42     55.38 o 
   9  16   7       13.95       62.55    257.31 o 
  10  16   7      346.54      303.94    377.02 o 
  11  16   7       41.02      -56.16    801.33 o 
   1  17   7      179.15      189.54    251.83 o 
   2  17   7     1388.82     1381.78    255.63 o 
   3  17   7     1191.82     1228.76    258.90 o 
   4  17   7       62.42      -57.62    184.66 o 
   5  17   7       74.44       28.98     69.68 o 
   6  17   7      172.52      140.45    199.36 o 
   7  17   7     1535.38     1760.96    289.63 o 
   8  17   7       12.64      -14.23     21.63 o 
   9  17   7       36.09       69.36    487.90 o 
  10  17   7        3.48       -0.63    366.68 o 
   0  18   7      653.41      694.00    358.81 o 
   1  18   7     1221.56     1459.76    283.46 o 
   2  18   7       31.08       99.52    118.70 o 
   3  18   7      640.25      801.15    291.80 o 
   4  18   7      128.50      105.70    206.83 o 
   5  18   7     2308.94     2421.17    392.10 o 
   6  18   7       99.06      303.99    468.30 o 
   7  18   7      594.37      611.36    579.52 o 
   1  19   7      683.66      618.46    660.50 o 
   2  19   7      645.25      660.28    645.42 o 
   3  19   7      386.47       96.47    648.66 o 
   0   0   8   556085.63   548800.63   1157.69 o 
   1   0   8     6822.80     7770.35    157.24 o 
   2   0   8     9850.16     9406.09    165.82 o 
   3   0   8     9162.54     9638.78    123.63 o 
   4   0   8   279063.59   293946.19   6686.72 o 
   5   0   8    11672.04    13094.95    155.70 o 
   6   0   8    20874.29    21007.15    425.72 o 
   7   0   8     2076.68     2044.62    103.96 o 
   8   0   8    27646.56    28881.07    277.46 o 
   9   0   8     1956.85     1813.80    229.49 o 
  10   0   8     2854.16     3276.21    338.26 o 
  11   0   8        0.36      112.38    255.07 o 
  12   0   8     3888.80     3313.89    220.25 o 
  13   0   8       45.55      104.24    251.08 o 
  14   0   8      564.02      574.41    265.63 o 
  15   0   8      199.67      388.08    304.78 o 
  16   0   8     1267.95     1298.33    336.34 o 
  17   0   8        0.87      280.56    417.69 o 
  18   0   8        7.83     -215.37    619.74 o 
  19   0   8      135.18      222.48    959.65 o 
   1   1   8       35.99      342.72     94.61 o 
   2   1   8     6808.74     7296.02     96.36 o 
   3   1   8      356.74      388.48     58.42 o 
   4   1   8     1718.47     1632.87     62.41 o 
   5   1   8       43.01      209.06     53.08 o 
   6   1   8     9413.39     9418.31    141.79 o 
   7   1   8      172.03       -8.79     74.08 o 
   8   1   8     1182.48     1216.07     79.07 o 
   9   1   8     2856.29     2993.24     89.23 o 
  10   1   8    20774.66    21178.67    222.32 o 
  11   1   8     1147.93      914.83    151.86 o 
  12   1   8    18902.30    18759.96    193.52 o 
  13   1   8      485.55      379.19    173.07 o 
  14   1   8     2528.79     2084.50    190.34 o 
  15   1   8      350.45      381.57    212.56 o 
  16   1   8    19670.41    20456.32    334.66 o 
  17   1   8      114.83      288.96    291.71 o 
  18   1   8      211.30      128.29    432.43 o 
  19   1   8      168.48      256.26    687.00 o 
   0   2   8     7752.97     7337.56    165.15 o 
   1   2   8     1526.62     1362.66     66.73 o 
   2   2   8    13931.55    13957.72    147.35 o 
   3   2   8        2.38       89.61     52.58 o 
   4   2   8     1593.36     1399.15     62.02 o 
   5   2   8      869.25      818.22     54.15 o 
   6   2   8    42509.08    40859.47   1085.22 o 
   7   2   8      442.11      327.93     71.02 o 
   8   2   8    24210.92    23262.24    208.55 o 
   9   2   8     1133.79     1296.34    120.43 o 
  10   2   8     9316.75     9757.71    157.68 o 
  11   2   8      365.81      357.99    144.69 o 
  12   2   8     8229.29     7579.20    187.18 o 
  13   2   8      454.66      451.92    184.62 o 
  14   2   8       19.11       37.34     94.03 o 
  15   2   8      146.57      123.39    294.06 o 
  16   2   8        0.79       -4.30     35.72 o 
  17   2   8        7.89       25.19    261.26 o 
  18   2   8        1.50       16.87    415.17 o 
  19   2   8       87.72      338.54    687.22 o 
   1   3   8       62.45      179.45     85.17 o 
   2   3   8     1815.73     1808.75     75.74 o 
   3   3   8     7794.38     8335.93     92.20 o 
   4   3   8    61274.22    60965.07    766.65 o 
   5   3   8       60.33      165.98     63.87 o 
   6   3   8     7543.42     7312.36    132.04 o 
   7   3   8     4757.76     4757.80    103.67 o 
   8   3   8    56795.86    56908.86    396.87 o 
   9   3   8      450.26      433.23     56.68 o 
  10   3   8    12452.21    11462.65    198.54 o 
  11   3   8     2593.99     2545.58    135.75 o 
  12   3   8    10367.19    10400.58    173.13 o 
  13   3   8      143.05      127.91    169.45 o 
  14   3   8     1887.05     1503.95    208.14 o 
  15   3   8      274.51      109.38    122.00 o 
  16   3   8     1548.30     1692.84    333.29 o 
  17   3   8      315.47      372.63    370.50 o 
  18   3   8      429.03      691.06    414.11 o 
  19   3   8      108.40      207.37    604.14 o 
   0   4   8     9508.96    10234.46    216.85 o 
   1   4   8      660.98      791.20     96.94 o 
   2   4   8     2400.08     2455.96    111.58 o 
   3   4   8     1638.72     1641.99     81.24 o 
   4   4   8    31741.79    33553.17    326.80 o 
   5   4   8      454.54      490.45     61.48 o 
   6   4   8     2354.70     2261.62     94.54 o 
   7   4   8      440.80      491.04    105.53 o 
   8   4   8    38490.61    39573.80    366.02 o 
   9   4   8       39.48       19.14     60.89 o 
  10   4   8     6524.85     6028.83     95.08 o 
  11   4   8      149.71      146.43    101.01 o 
  12   4   8    17247.53    16879.18    392.80 o 
  13   4   8       38.25        4.21     33.61 o 
  14   4   8    16201.20    16865.39    317.61 o 
  15   4   8       40.99      103.56    165.04 o 
  16   4   8      114.88      -13.16     65.52 o 
  17   4   8      135.64       69.93    280.51 o 
  18   4   8     6006.54     6225.37    299.59 o 
  19   4   8       20.90      297.13    476.72 o 
  20   4   8     1229.19      843.85    798.60 o 
   1   5   8     4420.89     4175.75    228.03 o 
   2   5   8   167815.80   171716.39   2575.88 o 
   3   5   8     2484.98     1906.13    122.04 o 
   4   5   8    17976.49    17403.83    630.35 o 
   5   5   8      304.32    11730.22   4273.14 o 
   6   5   8    47506.77    50297.11    471.19 o 
   7   5   8      722.54      592.20    113.40 o 
   8   5   8     6060.14     6303.34    224.07 o 
   9   5   8      240.13      130.01     66.61 o 
  10   5   8     3010.94     2998.77    112.01 o 
  11   5   8       32.84        4.34     86.71 o 
  12   5   8      168.79      170.98    140.65 o 
  13   5   8      144.98       43.82     39.81 o 
  14   5   8      184.11      339.06    208.92 o 
  15   5   8        2.61      -70.53    143.17 o 
  16   5   8      108.19       55.84    205.76 o 
  17   5   8       69.93      -54.59    127.27 o 
  18   5   8      867.64     1078.30    432.88 o 
  19   5   8       79.40      166.66    387.81 o 
  20   5   8      166.53      305.93    757.72 o 
   0   6   8    37731.52    36548.29    434.45 o 
   1   6   8     2387.82     2428.88    201.87 o 
   2   6   8     1652.39     1456.41    128.89 o 
   3   6   8       81.90       25.23     48.65 o 
   4   6   8    15197.44    14667.77    281.07 o 
   5   6   8     1315.43     1141.49    100.34 o 
   6   6   8      510.15      505.82     89.44 o 
   7   6   8       78.15       55.69     71.24 o 
   8   6   8        7.62       -9.86     34.57 o 
   9   6   8      856.44      766.81    111.03 o 
  10   6   8     6736.42     6934.09    135.90 o 
  11   6   8      348.97      225.97    138.06 o 
  12   6   8     1250.31     1202.39    141.39 o 
  13   6   8      740.99      734.79    193.66 o 
  14   6   8     9838.78    10748.80    251.08 o 
  15   6   8      250.58      198.90    210.88 o 
  16   6   8      282.86      304.76    266.63 o 
  17   6   8      213.88      308.91    299.71 o 
  18   6   8     3458.71     3840.15    444.63 o 
  19   6   8       28.67       98.25    485.41 o 
   1   7   8      333.91      262.86     84.51 o 
   2   7   8     2202.98     1702.53    128.66 o 
   3   7   8      169.99       74.00     57.60 o 
   4   7   8     7270.32     6575.36    140.62 o 
   5   7   8        4.10      -29.62     93.83 o 
   6   7   8     9744.24    10034.96    126.09 o 
   7   7   8      232.55      249.13    109.36 o 
   8   7   8      199.11      214.31     91.31 o 
   9   7   8        0.18        2.32     68.90 o 
  10   7   8    13780.00    14348.43    306.45 o 
  11   7   8       39.27        0.69     36.18 o 
  12   7   8     3043.92     2890.04    184.85 o 
  13   7   8       57.39       -4.13     65.80 o 
  14   7   8     1375.84     1225.36    224.39 o 
  15   7   8        0.15      -51.46    162.10 o 
  16   7   8     2408.77     2204.41    275.00 o 
  17   7   8        9.80     -108.53    270.87 o 
  18   7   8      456.24      337.69    383.35 o 
  19   7   8       26.00       31.96    176.97 o 
   0   8   8     4783.03     4577.94    148.15 o 
   1   8   8      127.63      114.76    111.41 o 
   2   8   8     9429.70     8869.42    155.56 o 
   3   8   8      128.56      200.85    122.94 o 
   4   8   8     2177.50     1991.28    113.27 o 
   5   8   8     1609.05     1830.11    178.81 o 
   6   8   8    30578.59    31590.44    286.49 o 
   7   8   8      339.33      316.95     70.64 o 
   8   8   8     1769.08     1728.50    131.41 o 
   9   8   8     1235.67     1186.63    139.60 o 
  10   8   8    14885.15    15578.42    174.67 o 
  11   8   8      432.68      546.20    199.11 o 
  12   8   8     1528.37     1142.65    226.51 o 
  13   8   8      208.30      219.50    209.11 o 
  14   8   8     4035.96     4319.70    228.95 o 
  15   8   8      226.84      239.93    258.32 o 
  16   8   8       53.06      445.05    373.41 o 
  17   8   8       65.98       40.00    385.57 o 
  18   8   8     1635.67     2150.14    569.49 o 
  19   8   8       51.77     -231.63    734.58 o 
   1   9   8     1901.84     1719.27    105.46 o 
   2   9   8    18796.45    19634.73    325.87 o 
   3   9   8      527.07      466.60    141.43 o 
   4   9   8     1435.15     1107.62    127.89 o 
   5   9   8      667.55      692.27    134.03 o 
   6   9   8    27450.15    29791.13    352.72 o 
   7   9   8      212.87      164.04    135.56 o 
   8   9   8      436.57      324.48    147.22 o 
   9   9   8      280.59      315.27    155.20 o 
  10   9   8    20664.61    22377.47    597.15 o 
  11   9   8       38.78       49.38     78.24 o 
  12   9   8     5209.54     5570.74    236.16 o 
  13   9   8       28.20        1.58    286.41 o 
  14   9   8     2016.88     2144.61    280.22 o 
  15   9   8        2.93       17.74    225.99 o 
  16   9   8     4495.68     4788.94    378.43 o 
  17   9   8       23.28        2.91    338.15 o 
  18   9   8      177.53       11.31    745.30 o 
   0  10   8    35688.63    35766.18   1262.61 o 
   1  10   8      689.54      531.17    121.79 o 
   2  10   8      884.30      756.78     94.11 o 
   3  10   8     1025.95      877.76    144.45 o 
   4  10   8    16752.49    16587.93    199.41 o 
   5  10   8      250.67      188.03    152.03 o 
   6  10   8     1375.98     1081.65    160.09 o 
   7  10   8       33.83      -18.42     38.27 o 
   8  10   8      614.65      731.08    163.97 o 
   9  10   8       88.77       70.66    133.39 o 
  10  10   8        0.37       -2.65     30.06 o 
  11  10   8        4.05       -2.56     57.56 o 
  12  10   8        5.76      -19.19     43.21 o 
  13  10   8        2.60       91.39    191.74 o 
  14  10   8     1004.45     1000.82    297.71 o 
  15  10   8        2.07       95.40    512.22 o 
  16  10   8      108.30      117.01    172.97 o 
  17  10   8       33.05     -276.60    574.08 o 
   1  11   8      259.46      290.45    119.09 o 
   2  11   8    29760.82    31637.71    290.24 o 
   3  11   8      167.86      224.01    141.00 o 
   4  11   8      825.08      778.66    161.44 o 
   5  11   8       12.70      -75.03    115.75 o 
   6  11   8     4939.90     5337.53    178.22 o 
   7  11   8     1025.11      950.87    185.19 o 
   8  11   8       17.42       -2.07     32.87 o 
   9  11   8        9.21       31.92    166.26 o 
  10  11   8      226.24      220.71    202.72 o 
  11  11   8        6.57      121.94    245.36 o 
  12  11   8     1808.22     1676.31    268.69 o 
  13  11   8      302.02      399.69    292.03 o 
  14  11   8      294.98      241.32    405.61 o 
  15  11   8       34.15      -14.14    383.05 o 
  16  11   8     1582.44     2108.58    932.61 o 
  17  11   8      107.93      -38.59    299.02 o 
   0  12   8      141.69       10.68     22.16 o 
   1  12   8       31.72      -56.99     60.63 o 
   2  12   8      126.96       -7.33    165.99 o 
   3  12   8       16.07      -39.72     39.72 o 
   4  12   8     3024.66     3011.23    183.58 o 
   5  12   8       26.55      -76.21     81.46 o 
   6  12   8      179.11       -0.21     59.44 o 
   7  12   8       17.11       32.79    189.02 o 
   8  12   8     5029.70     5351.00    223.92 o 
   9  12   8       31.38      -13.42     64.58 o 
  10  12   8      842.29      651.00    222.87 o 
  11  12   8       10.84       51.86    261.40 o 
  12  12   8     1269.69     1238.61    285.10 o 
  13  12   8       34.98       53.75    122.70 o 
  14  12   8     3548.99     3381.23    496.24 o 
   1  13   8       77.01       -2.63     23.84 o 
   2  13   8      999.89      714.52    194.27 o 
   3  13   8      357.21       23.06     99.88 o 
   4  13   8     7236.09     7254.49    266.79 o 
   5  13   8      118.28       17.23     80.65 o 
   6  13   8      454.90      282.30    240.69 o 
   7  13   8      336.38      298.84    228.83 o 
   8  13   8    11034.49    12131.02    258.37 o 
   9  13   8      336.17      215.91    106.68 o 
  10  13   8      754.88      718.62    269.98 o 
  11  13   8      454.52      371.91    328.15 o 
  12  13   8     3035.83     3233.85    426.63 o 
  13  13   8      124.36      158.25    473.71 o 
  14  13   8       41.60       78.49    731.41 o 
   0  14   8     2465.02     2389.62    249.20 o 
   1  14   8      369.17      233.84    173.54 o 
   2  14   8      380.01      276.38    194.41 o 
   3  14   8      187.83        8.62     67.05 o 
   4  14   8     6258.95     6000.22    224.06 o 
   5  14   8      498.70      383.89    268.14 o 
   6  14   8     1579.80     1280.10    275.72 o 
   7  14   8       95.03       48.89    164.58 o 
   8  14   8     7666.03     7683.83    257.49 o 
   9  14   8       88.80       97.78    169.34 o 
  10  14   8        1.96        7.01    126.45 o 
  11  14   8       21.27       27.46    205.26 o 
  12  14   8     2372.13     2414.96    456.79 o 
  13  14   8        5.38      -22.18    400.85 o 
   1  15   8        8.95      -96.67    195.81 o 
   2  15   8     2145.43     1658.34    218.67 o 
   3  15   8      370.37      206.60    217.63 o 
   4  15   8      381.32       64.59     77.97 o 
   5  15   8       82.17      132.76    283.77 o 
   6  15   8        1.28      217.72    236.34 o 
   7  15   8       22.05      -20.72    182.41 o 
   8  15   8       31.03     -147.10    274.62 o 
  10  15   8      755.02     1131.80    466.43 o 
  11  15   8       17.17      115.31    448.65 o 
  12  15   8      601.29      483.66    700.43 o 
   0  16   8    19971.02    24209.67    803.29 o 
   1  16   8      518.31      603.89    238.32 o 
   2  16   8      264.70      270.81    245.08 o 
   3  16   8      150.35       58.17    103.54 o 
   4  16   8    11052.43    12135.32    446.12 o 
   5  16   8      315.64      187.99    120.57 o 
   6  16   8      443.20      452.76    263.68 o 
   7  16   8        0.01      -31.05    285.14 o 
   8  16   8     1327.69     1176.78    287.15 o 
   9  16   8      166.02       -8.43    247.29 o 
  10  16   8      102.17      -10.91     85.94 o 
   1  17   8       16.50      183.08    268.10 o 
   2  17   8      436.72      490.18    266.62 o 
   3  17   8       66.82       14.71    141.85 o 
   4  17   8      169.24      160.91    323.27 o 
   5  17   8        7.15      -25.66     54.01 o 
   6  17   8       39.33       -4.96     33.01 o 
   7  17   8       65.22       45.49    535.18 o 
   8  17   8      119.82       30.95    351.57 o 
   9  17   8       18.72      -42.88    391.21 o 
   0  18   8      511.51      465.52    480.31 o 
   1  18   8       25.52      315.09    396.02 o 
   2  18   8     1000.41      846.06    305.99 o 
   3  18   8        1.62        1.50    113.93 o 
   4  18   8      113.85      134.74    368.70 o 
   5  18   8       99.85      130.19    432.46 o 
   6  18   8     2817.46     2954.24    565.31 o 
   7  18   8       49.39      322.81    859.60 o 
   2  19   8      578.04      459.99    693.64 o 
   1   1   9     1343.79     1212.84     63.91 o 
   2   1   9    78994.44    76893.62    905.65 o 
   3   1   9      127.02      238.67     70.91 o 
   4   1   9     2382.76     2469.93    108.27 o 
   5   1   9     7191.89     7792.64     89.72 o 
   6   1   9    39746.79    39138.71    266.13 o 
   7   1   9     2498.64     1940.16    162.03 o 
   8   1   9     1629.10     1605.73    106.71 o 
   9   1   9     3766.17     3513.29    124.39 o 
  10   1   9    13185.62    13031.08    176.72 o 
  11   1   9     3457.03     3158.94    191.58 o 
  12   1   9      692.36      724.08    157.29 o 
  13   1   9     3488.64     3521.56    176.63 o 
  14   1   9     2305.67     1904.44    194.58 o 
  15   1   9     2690.68     2340.91    222.03 o 
  16   1   9      111.89      317.92    266.94 o 
  17   1   9      585.75      716.02    307.87 o 
  18   1   9       48.87     -204.04    641.55 o 
  19   1   9     1097.03      830.08    738.60 o 
   0   2   9     2726.48     2599.73    126.41 o 
   1   2   9    25472.67    26789.10    571.08 o 
   2   2   9     2463.56     2315.39     60.26 o 
   3   2   9    22353.67    23449.25    174.25 o 
   4   2   9       20.58      150.91     59.60 o 
   5   2   9     9839.67     9847.98     93.32 o 
   6   2   9    10932.66    11138.71    204.94 o 
   7   2   9    27932.28    28011.00    172.00 o 
   8   2   9        9.54       87.38    105.16 o 
   9   2   9     2855.09     2486.83    118.00 o 
  10   2   9    10331.21    10314.92    171.46 o 
  11   2   9    12065.66    12087.94    177.22 o 
  12   2   9        1.69       43.40    154.51 o 
  13   2   9       62.10       63.14     61.40 o 
  14   2   9     8624.36     8469.76    256.47 o 
  15   2   9     3329.35     2923.89    243.74 o 
  16   2   9        4.38       13.61    270.85 o 
  17   2   9      472.33      502.99    308.68 o 
  18   2   9     3215.89     3134.75    427.07 o 
  19   2   9      619.15      686.23    536.50 o 
   1   3   9    15398.06    15595.82    509.50 o 
   2   3   9        2.35      162.21     86.59 o 
   3   3   9    10516.60    10616.17    199.32 o 
   4   3   9      515.12      588.47     68.71 o 
   5   3   9    21544.51    22919.41    357.04 o 
   6   3   9       12.04       75.55     75.55 o 
   7   3   9      474.82      311.51     69.55 o 
   8   3   9     6479.72     6360.06     86.13 o 
   9   3   9     9365.80     9052.44    213.00 o 
  10   3   9      516.21      447.47    129.24 o 
  11   3   9      397.01      287.86    135.70 o 
  12   3   9     4794.18     4453.23    148.93 o 
  13   3   9     4174.44     3979.64    199.53 o 
  14   3   9      396.11      376.11    222.52 o 
  15   3   9      695.47      564.15    243.47 o 
  16   3   9     1869.53     1637.63    277.63 o 
  17   3   9      326.23      376.76    389.20 o 
  18   3   9       13.56      164.75    283.67 o 
  19   3   9      500.86      762.69    378.20 o 
   0   4   9    45074.64    45974.95    448.52 o 
   1   4   9     3349.54     2980.04    125.62 o 
   2   4   9      115.92      184.27     91.09 o 
   3   4   9     2470.82     2219.74     83.17 o 
   4   4   9    38444.89    40978.51    433.42 o 
   5   4   9     1240.67      978.89     85.03 o 
   6   4   9     4329.71     4078.33    174.93 o 
   7   4   9       16.49       -1.71     19.50 o 
   8   4   9    14444.11    15184.42    240.09 o 
   9   4   9      891.06      568.90     75.08 o 
  10   4   9     4806.40     4529.92    102.52 o 
  11   4   9      217.35      334.44    142.19 o 
  12   4   9     1263.40     1154.49    156.31 o 
  13   4   9     1545.34     1055.36    162.12 o 
  14   4   9     1839.02     2028.60    179.61 o 
  15   4   9      267.07      218.54    197.63 o 
  16   4   9       27.01     -107.52    194.26 o 
  17   4   9      627.42      512.18    283.64 o 
  18   4   9      627.11      752.45    322.26 o 
  19   4   9       79.08       28.37    341.46 o 
   1   5   9        0.91       30.25    110.28 o 
   2   5   9    21524.69    21675.52    244.13 o 
   3   5   9       58.08       14.61     20.06 o 
   4   5   9      120.25      229.37     90.38 o 
   5   5   9     1543.84     1355.23    140.54 o 
   6   5   9    13076.72    12419.88    256.13 o 
   7   5   9      109.00      154.61    122.63 o 
   8   5   9       23.92       76.25    130.26 o 
   9   5   9      586.12      397.42    136.30 o 
  10   5   9     4218.28     3811.63    143.06 o 
  11   5   9       97.74        3.13     46.88 o 
  12   5   9       11.97       73.75     93.24 o 
  13   5   9     1930.91     1724.59    166.90 o 
  14   5   9      900.13      935.64    217.51 o 
  15   5   9      920.34      678.49    247.53 o 
  16   5   9       83.63     -134.89    212.44 o 
  17   5   9      544.34      598.33    306.83 o 
  18   5   9       88.49      120.22    321.32 o 
  19   5   9      651.34      520.89    564.79 o 
   0   6   9    52046.06    52469.25    535.19 o 
   1   6   9     7302.40     7595.58    168.68 o 
   2   6   9      145.51      207.29     93.36 o 
   3   6   9    15416.71    15394.92    296.58 o 
   4   6   9    38361.56    38208.68    370.51 o 
   5   6   9      307.11      377.88     84.31 o 
   6   6   9      244.35      153.26    222.29 o 
   7   6   9    12878.39    12353.71    257.19 o 
   8   6   9    14939.37    15767.03    249.07 o 
   9   6   9     1503.18     1299.65    122.90 o 
  10   6   9      398.28      481.94    127.57 o 
  11   6   9     5135.39     4979.43    145.26 o 
  12   6   9     4431.75     4373.01    185.25 o 
  13   6   9     1503.15     1371.04    203.84 o 
  14   6   9       13.24       77.41    226.52 o 
  15   6   9     1864.43     1996.83    249.88 o 
  16   6   9      457.91      338.20    284.65 o 
  17   6   9      983.72      761.15    309.06 o 
  18   6   9      246.35        0.66     86.20 o 
  19   6   9      586.46      768.38    745.17 o 
   1   7   9    11353.88    11604.08    174.98 o 
   2   7   9     4770.50     4683.54    129.23 o 
   3   7   9    11450.30    10841.76    209.89 o 
   4   7   9     4376.05     4656.77    166.21 o 
   5   7   9    12481.56    12450.86   1042.91 o 
   6   7   9     2995.36     3056.91    150.49 o 
   7   7   9     4758.28     4636.90    142.11 o 
   8   7   9    11030.50    11615.78    196.23 o 
   9   7   9     6692.94     6878.81    198.70 o 
  10   7   9      190.29       57.53    107.30 o 
  11   7   9      629.98      412.94    224.50 o 
  12   7   9     8759.73     9494.52    237.71 o 
  13   7   9     5088.42     5137.40    211.54 o 
  14   7   9       19.57       -8.61     58.16 o 
  15   7   9       89.17       98.90    119.71 o 
  16   7   9     3972.89     4632.92    290.87 o 
  17   7   9      779.72      780.82    428.03 o 
  18   7   9        4.03       27.86    126.08 o 
   0   8   9     1502.73     1501.96    171.45 o 
   1   8   9     1255.05     1206.11    139.48 o 
   2   8   9      473.71      335.61    143.89 o 
   3   8   9     3526.77     3257.73    132.64 o 
   4   8   9     1233.60     1457.59    143.74 o 
   5   8   9      210.20      159.06    125.44 o 
   6   8   9      180.68      261.19    133.97 o 
   7   8   9     1896.61     1934.66    130.05 o 
   8   8   9      547.10      539.94    137.03 o 
   9   8   9      503.71      364.96    151.71 o 
  10   8   9        2.71       57.69    210.37 o 
  11   8   9       67.13        6.09    129.37 o 
  12   8   9       87.13      -27.67     69.95 o 
  13   8   9      381.49      317.81    259.28 o 
  14   8   9       34.00      -24.09    167.22 o 
  15   8   9       50.53       -5.77     51.92 o 
  16   8   9       79.16      -13.64     63.82 o 
  17   8   9      113.14        2.38    341.63 o 
  18   8   9       39.14      153.84   5507.39 o 
   1   9   9     3491.66     3444.17    131.85 o 
   2   9   9    11095.30    10548.60    185.84 o 
   3   9   9     2864.01     3078.34    215.86 o 
   4   9   9     3437.40     3055.78    137.23 o 
   5   9   9     4791.46     4851.92    145.74 o 
   6   9   9     3635.20     3741.18    149.17 o 
   7   9   9      192.69      227.05    156.40 o 
   8   9   9     4151.83     4197.28    146.15 o 
   9   9   9      234.27      160.81    162.45 o 
  10   9   9     1369.04     1516.55    211.15 o 
  11   9   9      124.63       91.93    214.49 o 
  12   9   9     3151.59     3207.93    248.21 o 
  13   9   9       29.68      288.31    280.86 o 
  14   9   9       69.08      -86.62    208.06 o 
  15   9   9       11.13      165.53    454.83 o 
  16   9   9     1282.48     1642.62    496.14 o 
  17   9   9       13.00      148.31    720.19 o 
   0  10   9    21421.83    22888.12    265.60 o 
   1  10   9      342.94      348.26    167.83 o 
   2  10   9      816.61      552.26    168.76 o 
   3  10   9      326.21      317.97    150.55 o 
   4  10   9    17178.40    17897.28    237.30 o 
   5  10   9       30.11      134.54    157.64 o 
   6  10   9      815.59      839.91    171.66 o 
   7  10   9     2422.90     2091.09    199.48 o 
   8  10   9     9110.48     9716.85    182.13 o 
   9  10   9       61.33      202.80    191.21 o 
  10  10   9      123.25       20.05     60.69 o 
  11  10   9     3347.79     3389.58    247.11 o 
  12  10   9     2944.23     3003.49    263.94 o 
  13  10   9      710.92      498.60    297.19 o 
  14  10   9        0.27      -44.34    176.34 o 
  15  10   9     1301.14     1071.31    454.25 o 
  16  10   9      145.14      112.64    222.12 o 
  17  10   9      959.88      876.81   1094.92 o 
   1  11   9     4645.35     4584.82    182.15 o 
   2  11   9     6688.99     5881.38    190.04 o 
   3  11   9      648.66      457.46    169.88 o 
   4  11   9      248.19      338.38    174.49 o 
   5  11   9     6839.53     6706.25    242.32 o 
   6  11   9     3371.47     3088.12    189.93 o 
   7  11   9      187.14       39.66    130.38 o 
   8  11   9      111.01       22.95     89.65 o 
   9  11   9     1947.80     1910.24    198.09 o 
  10  11   9      485.27      592.38    236.50 o 
  11  11   9      547.07      468.07    259.51 o 
  12  11   9       44.87       16.88    108.45 o 
  13  11   9      891.34      816.83    307.51 o 
  14  11   9       78.09      186.83    413.16 o 
  15  11   9      222.22      438.94    473.48 o 
   0  12   9    11073.26     9755.29    650.05 o 
   1  12   9     2267.10     2019.70    180.09 o 
   2  12   9      200.38      233.73    202.40 o 
   3  12   9     1138.51     1131.36    186.94 o 
   4  12   9     7002.02     6765.46    304.89 o 
   5  12   9     1973.77     2028.35    201.96 o 
   6  12   9     1210.36      777.05    208.83 o 
   7  12   9     1826.29     1704.10    223.89 o 
   8  12   9     1353.54     1378.68    234.15 o 
   9  12   9      936.66      797.94    287.25 o 
  10  12   9     2817.59     2961.14    294.04 o 
  11  12   9     1336.54     1245.27    322.83 o 
  12  12   9      173.81      100.68    405.39 o 
  13  12   9        0.31      -87.86    202.62 o 
  14  12   9     1962.00     2268.61    527.03 o 
   1  13   9       27.09      -29.73     49.12 o 
   2  13   9     2121.51     1879.57    202.65 o 
   3  13   9      739.35      708.53    240.62 o 
   4  13   9        2.23       87.28    234.13 o 
   5  13   9      105.11       80.61    136.36 o 
   6  13   9      135.44      -37.37     89.22 o 
   7  13   9      680.69      535.00    245.89 o 
   8  13   9      104.97       83.98    240.05 o 
   9  13   9      277.54      116.90    166.03 o 
  10  13   9       23.19       38.58    136.02 o 
  11  13   9      224.81       22.79    216.46 o 
  12  13   9      613.83      552.03    377.77 o 
  13  13   9      438.04      359.24    502.53 o 
   0  14   9       16.40       51.07    219.76 o 
   1  14   9     1940.55     1569.40    200.26 o 
   2  14   9      182.90      425.33    204.43 o 
   3  14   9     2535.57     2325.96    263.62 o 
   4  14   9       40.80      -59.42    245.05 o 
   5  14   9      256.05      135.92    282.84 o 
   6  14   9     1964.63     1897.93    298.64 o 
   7  14   9     1287.07     1310.16    305.41 o 
   8  14   9      164.95       90.09    200.38 o 
   9  14   9        4.15       -9.50     47.14 o 
  10  14   9     1536.08     1722.47    344.75 o 
  11  14   9      230.89     1043.54    684.62 o 
  12  14   9        3.05       76.64    653.15 o 
   1  15   9        0.66        2.95     33.68 o 
   2  15   9     5850.58     5489.19    227.30 o 
   3  15   9       24.31      -44.97    240.21 o 
   4  15   9      705.63      701.02    266.89 o 
   5  15   9      368.09      270.70    311.99 o 
   6  15   9     6990.90     7358.27    373.28 o 
   7  15   9       41.55      -56.19    194.14 o 
   8  15   9      833.04      471.85    298.01 o 
   9  15   9     1147.94      864.93    350.44 o 
  10  15   9     3168.84     2903.46    439.89 o 
  11  15   9      220.27       66.80    670.44 o 
   0  16   9      746.40      821.38    409.93 o 
   1  16   9      731.07      489.92    251.88 o 
   2  16   9       64.38      -37.24     72.39 o 
   3  16   9     1100.92      937.33    290.01 o 
   4  16   9      130.14      247.60    300.44 o 
   5  16   9        4.65       23.37    347.88 o 
   6  16   9      307.68      131.97    109.78 o 
   7  16   9      713.03      615.17    293.10 o 
   8  16   9        6.20      -33.97    308.59 o 
   9  16   9      142.03      301.09    634.26 o 
  10  16   9      196.64      -12.11     66.06 o 
   1  17   9       33.03       -5.21     66.86 o 
   2  17   9     3575.27     3896.39    280.26 o 
   3  17   9      223.79      295.20    321.87 o 
   4  17   9        0.71      -25.76     95.54 o 
   5  17   9        4.05      192.68    341.44 o 
   6  17   9      752.16      965.42    333.42 o 
   7  17   9      995.35     1177.81    413.54 o 
   8  17   9      174.13      173.29    497.00 o 
   0  18   9     1496.61     1202.76    744.61 o 
   1  18   9      161.86      257.53    477.19 o 
   2  18   9        0.12      350.13    493.09 o 
   3  18   9       72.36      274.01    498.13 o 
   4  18   9      920.80      574.91    515.27 o 
   5  18   9      590.35      943.91    862.36 o 
   6  18   9       40.63      172.79    898.88 o 
   0   0  10     3559.19     3693.54    138.11 o 
   1   0  10      183.22      412.27     90.92 o 
   2   0  10     1965.95     1635.98    122.96 o 
   3   0  10    23418.95    22429.75    287.34 o 
   4   0  10       16.90      386.33    107.06 o 
   5   0  10    30234.08    30239.50    482.92 o 
   6   0  10     4697.36     4868.00    114.86 o 
   7   0  10    16417.21    14137.83   1169.56 o 
   8   0  10     1386.74     1623.23    163.66 o 
   9   0  10    41058.45    42048.78   3662.09 o 
  10   0  10     2533.87     2589.20    211.94 o 
  11   0  10     4046.09     3884.62    239.01 o 
  12   0  10        6.91      159.10    283.23 o 
  13   0  10     8525.79     8356.94    259.83 o 
  14   0  10     2214.91     2474.17    292.70 o 
  15   0  10     2100.72     2214.16    325.05 o 
  16   0  10       13.81      -14.89    292.83 o 
  17   0  10     1122.49     1174.96    500.55 o 
  18   0  10      500.27      742.78    538.18 o 
  19   0  10     2643.09     2959.96   1135.65 o 
   1   1  10     3859.69     3801.66    101.81 o 
   2   1  10     2250.09     2270.38    100.48 o 
   3   1  10    19087.50    18338.56    155.02 o 
   4   1  10        1.42       28.96     55.64 o 
   5   1  10     5007.61     5369.96     84.00 o 
   6   1  10       31.57      149.06     77.81 o 
   7   1  10    34023.55    33338.68    273.25 o 
   8   1  10        4.26      -58.45     72.97 o 
   9   1  10    19977.38    20113.89    216.96 o 
  10   1  10      111.14       97.40    170.69 o 
  11   1  10     3498.54     3226.30    167.72 o 
  12   1  10       32.12      567.67    235.49 o 
  13   1  10    13265.09    13648.07    181.96 o 
  14   1  10        3.02       -2.38     60.59 o 
  15   1  10     1703.64     1261.49    257.62 o 
  16   1  10       19.60      -73.05    188.01 o 
  17   1  10     2089.18     2068.36    355.57 o 
  18   1  10       60.00      157.23    425.72 o 
  19   1  10     2425.82     2224.92    633.45 o 
   0   2  10     4448.80     4168.71    157.77 o 
   1   2  10    29464.12    29484.97    808.87 o 
   2   2  10       33.72       30.75     57.39 o 
   3   2  10    35410.94    36894.82    209.81 o 
   4   2  10     2451.24     2172.21     77.06 o 
   5   2  10     1454.21     1413.57     74.98 o 
   6   2  10      338.00      272.57    103.05 o 
   7   2  10     3093.53     3074.20     94.01 o 
   8   2  10      213.56      171.58     88.56 o 
   9   2  10        2.20      117.27    107.63 o 
  10   2  10      701.54      689.98    140.88 o 
  11   2  10     2389.21     1979.73    160.35 o 
  12   2  10        0.05      -29.59    128.92 o 
  13   2  10     1990.24     1795.90    215.05 o 
  14   2  10      267.78      348.45    236.32 o 
  15   2  10     2085.35     1990.73    262.62 o 
  16   2  10       23.15       13.34    243.07 o 
  17   2  10     2681.06     2475.54    321.21 o 
  18   2  10       21.05      124.09    464.67 o 
  19   2  10        0.40      263.38    529.12 o 
   1   3  10   102167.88   100999.24   1070.79 o 
   2   3  10     7089.21     6934.55    121.41 o 
   3   3  10    37316.75    37089.23    332.17 o 
   4   3  10      497.89      534.00     80.61 o 
   5   3  10    52845.13    55259.27    673.24 o 
   6   3  10     3704.33     3389.23     97.63 o 
   7   3  10     4675.43     4066.18    144.94 o 
   8   3  10      280.79      218.31     86.24 o 
   9   3  10     5066.69     4975.02    115.82 o 
  10   3  10      697.10      688.56    133.54 o 
  11   3  10     1688.09     1485.11    153.00 o 
  12   3  10      235.25      656.09    334.29 o 
  13   3  10      135.41      169.08    217.91 o 
  14   3  10       18.94       14.87    229.63 o 
  15   3  10     2907.24     2718.27    262.78 o 
  16   3  10       63.86      191.94    242.81 o 
  17   3  10      130.20       97.54    294.58 o 
  18   3  10       43.10      -72.92    171.72 o 
  19   3  10      565.74      553.87    470.62 o 
   0   4  10       19.39      458.13    162.57 o 
   1   4  10     4144.39     3583.07    124.76 o 
   2   4  10        1.62       34.06     52.61 o 
   3   4  10     1534.01     1390.67     91.88 o 
   4   4  10     2644.40     2839.39     80.59 o 
   5   4  10    15675.19    15465.38    140.31 o 
   6   4  10      100.38      112.19    106.98 o 
   7   4  10    14295.49    14313.05    221.36 o 
   8   4  10      195.43      262.84    128.43 o 
   9   4  10     4841.10     4535.73    123.25 o 
  10   4  10      181.65      218.92    178.71 o 
  11   4  10    27518.26    28559.23    238.57 o 
  12   4  10      124.64      175.40    168.63 o 
  13   4  10      545.54      408.42    183.78 o 
  14   4  10      439.29      458.83    195.14 o 
  15   4  10    10887.50    10900.33    241.32 o 
  16   4  10       37.66      -14.94    210.31 o 
  17   4  10     4397.94     4350.34    305.47 o 
  18   4  10       54.87      384.20    590.88 o 
  19   4  10      595.38      655.37    726.87 o 
   1   5  10     9623.52     8902.44    144.85 o 
   2   5  10      597.45      660.12     97.48 o 
   3   5  10     6495.24     5761.38    135.50 o 
   4   5  10     1397.65     1336.54     81.44 o 
   5   5  10    17202.03    17144.45    243.35 o 
   6   5  10      733.35      997.18    180.73 o 
   7   5  10    24887.08    25066.15    304.27 o 
   8   5  10     4621.24     4674.15    142.47 o 
   9   5  10     3746.36     3824.16    146.69 o 
  10   5  10       12.75      226.65    254.15 o 
  11   5  10    14915.45    15598.91    232.28 o 
  12   5  10     1828.77     1962.71    171.56 o 
  13   5  10      410.19      189.83    124.72 o 
  14   5  10        2.11        8.43     73.28 o 
  15   5  10     1961.97     1900.14    259.42 o 
  16   5  10      693.39      725.84    294.40 o 
  17   5  10     1662.49     2077.13    321.18 o 
  18   5  10       20.16      -32.21    261.18 o 
  19   5  10      276.14      104.17   1243.45 o 
   0   6  10     3621.28     3396.79    211.14 o 
   1   6  10     7762.85     7673.88    159.92 o 
   2   6  10       18.31       -0.03     85.40 o 
   3   6  10        4.41      101.09    104.10 o 
   4   6  10     3690.04     3528.65     97.08 o 
   5   6  10    28086.25    29271.88    802.16 o 
   6   6  10      481.47      415.37     92.01 o 
   7   6  10     1990.77     1723.81    154.44 o 
   8   6  10     1389.05     1364.49    151.05 o 
   9   6  10    16532.59    17298.28    220.75 o 
  10   6  10      189.15      221.07    161.44 o 
  11   6  10     7025.63     7365.38    222.92 o 
  12   6  10      107.99      139.19    180.71 o 
  13   6  10     1270.41     1138.07    251.59 o 
  14   6  10       53.24      -20.63     52.97 o 
  15   6  10     1444.70     1493.42    272.32 o 
  16   6  10        2.07       -9.85     62.65 o 
  17   6  10      354.60      338.69    363.63 o 
  18   6  10        0.61       93.69    504.59 o 
  19   6  10       85.66      373.82   1305.48 o 
   1   7  10     4158.66     3845.24    132.67 o 
   2   7  10     1224.17     1063.33    111.60 o 
   3   7  10        2.20      274.98    143.33 o 
   4   7  10       56.15      -17.40     87.19 o 
   5   7  10     1893.85     1901.92    175.83 o 
   6   7  10       58.56      -13.31     45.29 o 
   7   7  10     1908.94     1889.99    169.23 o 
   8   7  10      189.67       24.77     57.77 o 
   9   7  10     4617.61     4425.32    209.14 o 
  10   7  10        1.74      -86.59     91.35 o 
  11   7  10       10.53        0.31     44.44 o 
  12   7  10      379.65      409.26    289.69 o 
  13   7  10     6280.11     6068.04    252.06 o 
  14   7  10        7.92      -63.20    248.52 o 
  15   7  10     1588.99     1665.51    307.55 o 
  16   7  10      186.96      113.85    207.40 o 
  17   7  10     1400.43     1424.58    349.93 o 
  18   7  10        9.73       -3.85    486.80 o 
   0   8  10     4469.70     4234.23    180.48 o 
   1   8  10    44547.77    45710.88    345.01 o 
   2   8  10      273.75      384.00    152.77 o 
   3   8  10    63455.46    65139.21    498.52 o 
   4   8  10     5187.87     5096.59    356.28 o 
   5   8  10    10256.30    10053.65    261.17 o 
   6   8  10      434.26      341.89    177.38 o 
   7   8  10    19426.88    20326.38    418.53 o 
   8   8  10      472.48      576.51    201.42 o 
   9   8  10     1372.92     1401.94    191.96 o 
  10   8  10      528.83      528.91    237.11 o 
  11   8  10      950.75      879.69    258.11 o 
  12   8  10       44.58      -82.31     82.31 o 
  13   8  10     1424.28     1430.63    274.60 o 
  14   8  10      177.71      295.94    304.27 o 
  15   8  10      116.57        3.12     39.00 o 
  16   8  10      116.39       -3.05     52.49 o 
  17   8  10      807.33      465.97    771.46 o 
   1   9  10      599.58      466.70    164.20 o 
   2   9  10      191.95      292.05    204.06 o 
   3   9  10      108.06      204.38    201.17 o 
   4   9  10       25.27      139.99    207.64 o 
   5   9  10       96.94       69.36     95.23 o 
   6   9  10        0.03       84.76    203.83 o 
   7   9  10     1505.23     1280.30    204.78 o 
   8   9  10      893.65      828.53    217.41 o 
   9   9  10     7175.52     7712.76    204.41 o 
  10   9  10       37.07      -13.85    164.46 o 
  11   9  10       95.70      -92.96    209.71 o 
  12   9  10      891.68      925.84    270.09 o 
  13   9  10     7741.01     8228.71    287.27 o 
  14   9  10       37.29       -0.38    204.29 o 
  15   9  10     3114.47     2834.52    354.67 o 
  16   9  10      483.17      443.79    525.14 o 
  17   9  10     1961.05     2809.22   1118.80 o 
   0  10  10      594.59      246.02    225.51 o 
   1  10  10        0.65      -62.06    119.56 o 
   2  10  10      390.02      239.75    222.78 o 
   3  10  10     3229.73     3127.91    178.58 o 
   4  10  10      228.10      140.78    154.56 o 
   5  10  10     9219.43     8806.92    303.55 o 
   6  10  10      564.17      591.58    179.31 o 
   7  10  10      895.94     1029.25    187.27 o 
   8  10  10       62.94       70.72    102.89 o 
   9  10  10    10772.43    12413.58    261.69 o 
  10  10  10     1060.90     1235.67    270.06 o 
  11  10  10       17.87      232.58    292.82 o 
  12  10  10       57.99      -12.47    213.28 o 
  13  10  10     1519.53     1922.38    308.60 o 
  14  10  10      175.49       90.15    333.53 o 
  15  10  10        3.38        5.57     67.53 o 
  16  10  10        4.56     -260.02   1003.28 o 
   1  11  10      146.21       21.74    113.86 o 
   2  11  10     2094.92     1918.34    200.58 o 
   3  11  10     5376.37     4878.66    179.10 o 
   4  11  10      907.43      680.07    183.39 o 
   5  11  10      131.89       88.44    169.41 o 
   6  11  10     1392.34     1392.35    201.12 o 
   7  11  10    13484.00    13721.54    254.41 o 
   8  11  10      499.28      541.96    222.94 o 
   9  11  10       13.36      205.45    282.39 o 
  10  11  10      335.60      396.57    352.70 o 
  11  11  10     5251.51     5572.68    361.83 o 
  12  11  10      199.47      306.73    304.88 o 
  13  11  10      204.10       82.79    241.87 o 
  14  11  10        0.20      -32.94     80.86 o 
  15  11  10      142.99      102.35    940.33 o 
  16  11  10       74.12     -253.14    479.12 o 
   0  12  10      232.61       97.42    374.20 o 
   1  12  10      114.58       59.58    250.00 o 
   2  12  10       24.49      -22.07    348.42 o 
   3  12  10       73.48        6.44    118.71 o 
   4  12  10      319.12      188.21    205.22 o 
   5  12  10     3495.87     3654.49    211.15 o 
   6  12  10        0.09       33.46    193.69 o 
   7  12  10     1985.26     1921.07    231.37 o 
   8  12  10       48.01      -52.99    189.31 o 
   9  12  10     2506.51     2449.29    308.63 o 
  10  12  10        4.97      -65.96    429.84 o 
  11  12  10     5065.83     5191.94    337.84 o 
  12  12  10      203.31      300.65    443.51 o 
  13  12  10        6.57      325.99    451.25 o 
   1  13  10    21650.99    20777.96    369.34 o 
   2  13  10     2103.88     1654.68    253.21 o 
   3  13  10     8695.38     8349.05    414.16 o 
   4  13  10        0.21        8.58     83.79 o 
   5  13  10    11764.88    12626.98    263.20 o 
   6  13  10      586.37      518.00    248.00 o 
   7  13  10      848.65      794.17    262.26 o 
   8  13  10       87.52      238.40    316.69 o 
   9  13  10     1592.70     1877.03    498.63 o 
  10  13  10       72.83     -191.81    211.32 o 
  11  13  10      403.78      326.45    455.19 o 
  12  13  10      111.36      297.81    402.08 o 
   0  14  10      302.38      353.55    274.17 o 
   1  14  10     2014.83     2269.96    243.57 o 
   2  14  10      192.83      131.50    279.11 o 
   3  14  10     1808.92     1916.99    285.40 o 
   4  14  10      328.26      295.90    288.33 o 
   5  14  10      193.95      172.15    249.35 o 
   6  14  10      187.77      103.23    314.84 o 
   7  14  10        1.21       23.75     83.03 o 
   8  14  10       40.03      -73.37    207.33 o 
   9  14  10       67.67     -110.15    287.38 o 
  10  14  10      502.17      526.30    378.77 o 
  11  14  10     1680.79     1360.62    387.80 o 
   1  15  10      283.36       90.62    234.20 o 
   2  15  10      117.60      -46.16     82.56 o 
   3  15  10      584.49      451.29    279.40 o 
   4  15  10       74.63      -94.01    150.73 o 
   5  15  10      561.69      302.92    328.96 o 
   6  15  10        4.95       13.83    184.05 o 
   7  15  10     2665.70     3133.20    368.09 o 
   8  15  10       61.19      531.69    611.93 o 
   9  15  10      230.20       46.82    210.10 o 
   0  16  10      381.46      449.51    432.03 o 
   1  16  10      402.36      293.40    297.11 o 
   2  16  10        1.79      -84.11    176.54 o 
   3  16  10      490.77      534.57    312.22 o 
   4  16  10      174.34      146.99    317.87 o 
   5  16  10     3411.64     3128.94    322.72 o 
   6  16  10      226.34      350.22    340.50 o 
   7  16  10      324.86      595.34    312.88 o 
   8  16  10      133.70      416.13    497.93 o 
   9  16  10     3570.53     3362.13    649.19 o 
   1  17  10      208.56      -58.20    341.30 o 
   2  17  10      177.62      169.92    214.02 o 
   3  17  10     1664.91     1830.32    339.39 o 
   4  17  10       18.21      157.38    460.40 o 
   5  17  10      120.15      -97.05    629.09 o 
   6  17  10      181.82      -43.41    309.34 o 
   7  17  10     2203.90     2341.64    509.36 o 
   8  17  10       24.99       24.27  10633.96 o 
   2  18  10        5.82       56.11    653.82 o 
   3  18  10     2897.17     3097.03    830.20 o 
   1   1  11     1348.96     1396.44     82.45 o 
   2   1  11    26920.47    27297.55    193.32 o 
   3   1  11     7425.88     7344.27    116.94 o 
   4   1  11     1168.66     1338.20     86.08 o 
   5   1  11       64.45       62.57     94.85 o 
   6   1  11    14937.83    15489.87    253.67 o 
   7   1  11    11024.81    11408.38    176.56 o 
   8   1  11     1681.57     1349.98    178.49 o 
   9   1  11     2846.67     2718.87    145.35 o 
  10   1  11     4578.41     3983.29    150.10 o 
  11   1  11     4402.20     4308.22    174.49 o 
  12   1  11     1217.19     1257.99    193.94 o 
  13   1  11     2943.11     3138.96    205.28 o 
  14   1  11     1114.04      789.09    252.75 o 
  15   1  11     1475.04     1514.95    271.84 o 
  16   1  11      656.41      417.36    341.15 o 
  17   1  11     1447.63     1659.59    386.51 o 
  18   1  11       32.52      250.99    492.75 o 
  19   1  11      340.65      525.69    849.78 o 
   0   2  11    13057.04    13987.61    259.16 o 
   1   2  11    20002.57    19987.05    168.90 o 
   2   2  11     1017.04      924.20     86.67 o 
   3   2  11    27205.09    28109.35    179.69 o 
   4   2  11     4454.07     4602.85     92.08 o 
   5   2  11    17844.24    18348.46    283.45 o 
   6   2  11     3117.53     2892.24     90.70 o 
   7   2  11     8936.23     8380.60    258.02 o 
   8   2  11     4772.40     4220.12    324.91 o 
   9   2  11     5643.32     5560.86    169.60 o 
  10   2  11     7339.27     6885.83    209.42 o 
  11   2  11     2207.00     1955.04    169.29 o 
  12   2  11      423.84      522.48    274.71 o 
  13   2  11      507.66      566.29    252.30 o 
  14   2  11     5231.68     4697.66    251.37 o 
  15   2  11      605.01      595.08    273.75 o 
  16   2  11       29.27       53.08    156.35 o 
  17   2  11        2.76     -105.69    378.81 o 
  18   2  11     3223.40     2966.00    538.02 o 
  19   2  11      188.89      -36.85    224.62 o 
   1   3  11    10352.35    10146.60    171.51 o 
   2   3  11    11122.58    11501.43    231.70 o 
   3   3  11     9470.12     9213.06    138.45 o 
   4   3  11     4013.04     4136.25     94.07 o 
   5   3  11     3997.10     3823.66    102.51 o 
   6   3  11     3737.51     3821.93    175.87 o 
   7   3  11     2263.74     1925.05    153.73 o 
   8   3  11     5123.60     4884.81    141.85 o 
   9   3  11     2574.43     2408.82    158.62 o 
  10   3  11      427.72      385.02    128.57 o 
  11   3  11     1341.05     1369.03    196.96 o 
  12   3  11     3264.12     3009.39    175.38 o 
  13   3  11      697.79      682.91    193.32 o 
  14   3  11       68.65      166.39    215.40 o 
  15   3  11      111.66       21.51     70.20 o 
  16   3  11     1741.61     1768.35    274.97 o 
  17   3  11      178.41       96.22    188.21 o 
  18   3  11       19.02       -1.87    208.57 o 
  19   3  11       15.57      257.62    972.84 o 
   0   4  11     5454.35     5369.58    205.70 o 
   1   4  11    13369.48    13058.67    199.57 o 
   2   4  11       66.96      121.13    109.70 o 
   3   4  11     1602.49     1448.38     89.06 o 
   4   4  11     5408.39     5452.28     99.82 o 
   5   4  11    14958.15    15719.55    284.24 o 
   6   4  11       82.51      -38.67    135.80 o 
   7   4  11        2.30       88.80    758.41 o 
   8   4  11     4091.09     3860.83    156.75 o 
   9   4  11     8360.36     8275.92    248.95 o 
  10   4  11       18.33       64.39    297.66 o 
  11   4  11      511.28      709.36    212.42 o 
  12   4  11     1968.19     1596.46    197.15 o 
  13   4  11     3080.25     2733.25    199.26 o 
  14   4  11      103.92      126.38    178.25 o 
  15   4  11      943.88     1091.52    262.22 o 
  16   4  11      232.32       77.08    266.71 o 
  17   4  11      699.88      675.81    332.25 o 
  18   4  11       60.81        0.00     25.20 o 
  19   4  11      406.26      596.42    650.02 o 
   1   5  11       43.30      177.96    145.83 o 
   2   5  11     3316.77     3265.81    118.81 o 
   3   5  11      553.17      584.64    113.96 o 
   4   5  11       91.80        7.54     23.33 o 
   5   5  11      947.50      790.13    123.64 o 
   6   5  11     5252.13     5050.46    121.91 o 
   7   5  11      918.34      878.10    152.81 o 
   8   5  11      233.89      136.55    167.29 o 
   9   5  11     1706.79     1567.45    187.74 o 
  10   5  11     3071.01     2975.10    206.47 o 
  11   5  11     1170.74     1176.90    189.16 o 
  12   5  11     1170.19      909.11    203.05 o 
  13   5  11      832.14      710.00    277.80 o 
  14   5  11      573.65      444.95    280.56 o 
  15   5  11      701.77      579.56    271.67 o 
  16   5  11      708.39      548.37    306.66 o 
  17   5  11      255.35      202.62    346.98 o 
  18   5  11        5.21      186.85    411.89 o 
   0   6  11    33712.04    36079.62    487.46 o 
   1   6  11     1383.06     1144.62    132.47 o 
   2   6  11     1307.24     1118.31    134.11 o 
   3   6  11      300.02      307.09    144.25 o 
   4   6  11    16536.71    17083.88    252.60 o 
   5   6  11     2669.60     2475.04    135.34 o 
   6   6  11     2973.88     2872.39    115.70 o 
   7   6  11     2066.40     1898.09    169.28 o 
   8   6  11     7999.27     7558.97    339.63 o 
   9   6  11     3652.25     3862.06    196.81 o 
  10   6  11     3378.80     3020.17    215.34 o 
  11   6  11     3127.91     2998.16    237.98 o 
  12   6  11      637.18      609.89    264.59 o 
  13   6  11     1970.88     2191.87    259.68 o 
  14   6  11      988.04      778.06    288.22 o 
  15   6  11     1730.15     1728.93    313.38 o 
  16   6  11      248.47      172.62    354.75 o 
  17   6  11      572.65      632.50    392.23 o 
  18   6  11      601.03      586.01    718.58 o 
   1   7  11    15612.89    15709.66    257.87 o 
   2   7  11      586.86      713.80    148.56 o 
   3   7  11    22729.81    23166.28    349.56 o 
   4   7  11       94.45      141.27    242.87 o 
   5   7  11     7212.79     7484.68    130.47 o 
   6   7  11     1495.48     1486.94    173.03 o 
   7   7  11    10774.06    11661.05    309.45 o 
   8   7  11     2126.85     1760.84    200.58 o 
   9   7  11     3090.42     3578.12    800.67 o 
  10   7  11      988.88      949.14    232.21 o 
  11   7  11     3335.04     3615.15    253.20 o 
  12   7  11     4654.97     4519.60    276.85 o 
  13   7  11      257.04      309.63    423.86 o 
  14   7  11       37.01      -83.50    219.43 o 
  15   7  11      288.28      350.85    337.83 o 
  16   7  11     2864.30     2887.85    371.76 o 
  17   7  11        0.23     -263.52   1129.66 o 
  18   7  11      270.63      213.22   1515.21 o 
   0   8  11     3214.35     3373.38    281.61 o 
   1   8  11      171.84      297.01    163.03 o 
   2   8  11      366.26      172.80    162.45 o 
   3   8  11       87.72      245.72    198.58 o 
   4   8  11     2022.97     2059.85    202.92 o 
   5   8  11        0.39      176.01    209.18 o 
   6   8  11     2008.14     1931.09    191.93 o 
   7   8  11       38.75       82.05    201.88 o 
   8   8  11       67.15        5.46    440.57 o 
   9   8  11       52.57      -37.14    191.80 o 
  10   8  11      586.32      772.31    251.23 o 
  11   8  11        1.56      -67.59    174.35 o 
  12   8  11       19.29      -51.19    359.24 o 
  13   8  11       63.63      -23.59    183.99 o 
  14   8  11      188.73      198.25    363.61 o 
  15   8  11        2.23       18.99     86.57 o 
  16   8  11        0.22      -62.94    168.89 o 
   1   9  11    10045.28     9685.80    199.02 o 
   2   9  11       31.45       -2.89    178.40 o 
   3   9  11     9117.38     9039.59    664.77 o 
   4   9  11     1394.14     1042.69    221.59 o 
   5   9  11     4756.59     4837.93    198.48 o 
   6   9  11      250.62      230.06    209.47 o 
   7   9  11     6704.46     6835.50    301.03 o 
   8   9  11     1047.05      893.49    237.78 o 
   9   9  11      136.57       88.72    434.54 o 
  10   9  11      764.31      861.41    312.63 o 
  11   9  11     2798.79     3013.78    287.89 o 
  12   9  11      203.58      140.87    401.65 o 
  13   9  11       41.07        8.30    255.25 o 
  14   9  11      126.87        5.52    237.80 o 
  15   9  11      614.21      556.57    374.99 o 
  16   9  11       44.60       -5.69     61.14 o 
   0  10  11     7084.83     5915.72    348.63 o 
   1  10  11      851.62      810.83    239.40 o 
   2  10  11        3.24      -86.63    144.15 o 
   3  10  11       39.41      -31.45    160.60 o 
   4  10  11     5062.76     4992.35    207.99 o 
   5  10  11     2150.66     1732.41    217.90 o 
   6  10  11        1.43      117.65    233.66 o 
   7  10  11      436.47      565.90    249.51 o 
   8  10  11     6729.09     7212.15    257.02 o 
   9  10  11     2198.53     2308.68    321.09 o 
  10  10  11      911.12      834.43    344.56 o 
  11  10  11     1952.92     2102.03    378.23 o 
  12  10  11     1677.17     1507.41    296.80 o 
  13  10  11     1341.15     1397.06    331.56 o 
  14  10  11     1118.12     1155.88    367.89 o 
  15  10  11     1224.47     1302.59    479.45 o 
  16  10  11      195.15      295.41   1066.72 o 
   1  11  11     1176.07     1798.61    568.31 o 
   2  11  11     9024.80     9144.96    270.82 o 
   3  11  11       17.87      -21.16    167.37 o 
   4  11  11     1320.65     1256.70    231.93 o 
   5  11  11     2365.76     2389.69    239.32 o 
   6  11  11     3063.81     2883.90    248.87 o 
   7  11  11      338.10      406.06    268.02 o 
   8  11  11     1633.86     1752.23    280.72 o 
   9  11  11     1384.98     1370.26    348.47 o 
  10  11  11      498.89      495.49    387.53 o 
  11  11  11      193.16      459.90    413.56 o 
  12  11  11      627.58      780.38    363.87 o 
  13  11  11      672.26      695.25    353.41 o 
  14  11  11      114.65       41.20    167.63 o 
  15  11  11       77.90       68.91    959.80 o 
   1  12  11     4414.47     4299.89    398.40 o 
   2  12  11       19.01      132.82    243.18 o 
   3  12  11     2029.76     1799.27    251.09 o 
   4  12  11        2.12       -1.59    259.62 o 
   5  12  11     7462.15     8113.80    340.54 o 
   6  12  11      120.78      257.23    282.71 o 
   7  12  11      407.10      389.93    296.27 o 
   8  12  11      101.45      119.72    287.34 o 
   9  12  11     4403.46     4828.68    387.10 o 
  10  12  11      551.67      522.31    425.23 o 
  11  12  11       92.54       41.19    109.06 o 
  12  12  11        6.73      434.97    488.60 o 
  13  12  11     1080.55     1492.98    420.37 o 
   1  13  11      564.32      546.18    319.98 o 
   2  13  11      695.25      493.04    328.38 o 
   3  13  11     1248.02     1327.26    334.14 o 
   4  13  11       94.59        7.56     40.17 o 
   5  13  11      408.64      498.78    294.55 o 
   6  13  11       10.80      -52.08    245.60 o 
   7  13  11     1985.55     1963.20    325.65 o 
   8  13  11       53.84      245.06    423.58 o 
   9  13  11      194.31      135.10    437.22 o 
  10  13  11        5.74     -109.26    244.21 o 
  11  13  11      839.43      985.40    395.31 o 
  12  13  11       59.88      -18.66     71.99 o 
   0  14  11     1217.25      691.03    518.64 o 
   1  14  11     3173.88     2863.98    288.38 o 
   2  14  11      288.04      285.87    357.50 o 
   3  14  11     2440.83     2607.89    365.85 o 
   4  14  11       75.56       95.87    221.06 o 
   5  14  11      747.66      448.39    326.44 o 
   6  14  11      735.65      829.97    294.10 o 
   7  14  11      481.76      548.99    311.88 o 
   8  14  11       11.41      323.43    377.99 o 
   9  14  11       82.72       57.83    710.15 o 
  10  14  11      567.12      497.17    400.24 o 
  11  14  11        7.98      -18.46    447.82 o 
   1  15  11     1093.41      790.31    322.41 o 
   2  15  11     1826.27     1987.20    327.92 o 
   3  15  11     1648.25     1224.44    406.48 o 
   4  15  11        1.44      -38.08    306.64 o 
   5  15  11       38.95      -37.52    255.80 o 
   6  15  11     2234.09     2740.87    365.76 o 
   7  15  11      984.23     1026.66    471.06 o 
   8  15  11       45.76      210.75    637.05 o 
   9  15  11      205.40      -70.27    327.64 o 
   0  16  11      776.55      572.82    627.55 o 
   1  16  11      510.68      313.74    452.75 o 
   2  16  11       68.35      109.36    236.58 o 
   3  16  11     1013.39      739.18    373.06 o 
   4  16  11      425.10      191.30    148.05 o 
   5  16  11        0.92      161.03    369.73 o 
   6  16  11      557.44      558.36    415.28 o 
   7  16  11      258.72      967.72    813.58 o 
   1  17  11       81.76      268.99    510.51 o 
   2  17  11      454.89      374.08    488.55 o 
   3  17  11      603.40      613.05    486.74 o 
   4  17  11       53.97      269.08    744.00 o 
   5  17  11       36.53       49.20    697.28 o 
   6  17  11      100.62      254.60    828.39 o 
   7  17  11      988.72      628.66    714.45 o 
   0   0  12   135822.64   143732.19    773.91 o 
   1   0  12     7698.30     8237.66    153.48 o 
   2   0  12     1253.65     1363.58    117.86 o 
   3   0  12     9189.24     9648.40    230.19 o 
   4   0  12    80180.92    84398.71    629.26 o 
   5   0  12    10684.95    11878.55    286.04 o 
   6   0  12    10688.95    10907.93    690.58 o 
   7   0  12     2117.85     2124.57    193.38 o 
   8   0  12    14273.80    14825.79    296.12 o 
   9   0  12     3158.75     3022.94    228.12 o 
  10   0  12      948.22     1127.19    263.51 o 
  11   0  12       17.60      -52.68   1350.17 o 
  12   0  12     3147.96     2893.94    294.49 o 
  13   0  12      256.44      289.31    338.60 o 
  14   0  12        5.14     -191.77    461.37 o 
  15   0  12      171.94      -57.54    319.31 o 
  16   0  12     1194.01     1283.29    544.06 o 
  17   0  12        6.86      -37.79    743.22 o 
  18   0  12       26.14     -124.49   1622.30 o 
  19   0  12      101.47      520.66    877.00 o 
   1   1  12       34.26      204.32     89.04 o 
   2   1  12      377.31      526.47     96.42 o 
   3   1  12      121.92      186.39    104.89 o 
   4   1  12      339.63      384.17    110.75 o 
   5   1  12        1.32      241.32    124.23 o 
   6   1  12     7612.07     7520.76    151.32 o 
   7   1  12      702.03      648.52    125.43 o 
   8   1  12     1204.61     1175.66    151.15 o 
   9   1  12     1569.97     1572.71    161.19 o 
  10   1  12     6838.63     6878.19    186.20 o 
  11   1  12      870.98      715.67    193.70 o 
  12   1  12    10084.75    10169.99    385.33 o 
  13   1  12      594.87      366.34    244.29 o 
  14   1  12      488.12       60.32    140.65 o 
  15   1  12      410.56      374.38    304.63 o 
  16   1  12     6898.78     7098.79    371.87 o 
  17   1  12      125.10        8.93    327.98 o 
  18   1  12      476.43     -179.65    882.58 o 
  19   1  12      136.41      485.08    964.12 o 
   0   2  12        4.52       67.13    175.83 o 
   1   2  12     2360.52     2021.17     97.10 o 
   2   2  12     3142.66     3083.30    101.11 o 
   3   2  12      201.17      230.26    105.74 o 
   4   2  12     2406.30     2402.30    143.39 o 
   5   2  12     1945.29     2039.60    106.81 o 
   6   2  12    10578.33    10688.13    230.80 o 
   7   2  12      142.09      162.89    138.94 o 
   8   2  12     8897.88     8252.82    245.67 o 
   9   2  12     1326.21     1223.77    160.08 o 
  10   2  12     2147.22     2304.33    185.06 o 
  11   2  12      218.45      177.11    188.59 o 
  12   2  12     3475.73     2799.03    464.93 o 
  13   2  12      600.89      511.71    266.60 o 
  14   2  12       26.95       87.48    378.85 o 
  15   2  12      131.60      399.66    301.73 o 
  16   2  12        8.00      -80.62    314.67 o 
  17   2  12       41.78       -9.76    244.27 o 
  18   2  12        2.37       39.74    244.16 o 
  19   2  12       92.49      494.00   1011.89 o 
   1   3  12     1007.04      880.14    160.38 o 
   2   3  12     1193.44     1071.89    104.32 o 
   3   3  12     6907.36     6352.48    167.22 o 
   4   3  12    16747.51    16680.18    156.70 o 
   5   3  12      107.08       15.86     62.96 o 
   6   3  12     2045.11     1853.77    122.43 o 
   7   3  12     6362.57     6315.13    177.77 o 
   8   3  12    14118.86    14452.28    247.01 o 
   9   3  12      130.85      222.05    196.62 o 
  10   3  12     4839.87     4709.59    206.69 o 
  11   3  12     3041.03     2661.80    211.76 o 
  12   3  12     2982.97     3140.28    227.83 o 
  13   3  12      141.13       41.49    153.22 o 
  14   3  12      526.76      449.86    215.42 o 
  15   3  12      739.65      573.93    239.74 o 
  16   3  12      584.66      586.12    300.80 o 
  17   3  12      255.94       31.44    104.37 o 
  18   3  12      220.92      343.17    476.20 o 
   0   4  12     2318.55     2331.74    208.22 o 
   1   4  12      167.03      282.33    143.35 o 
   2   4  12      929.40      842.55    147.62 o 
   3   4  12     1173.55     1249.23     99.60 o 
   4   4  12     8788.01     9811.36    173.78 o 
   5   4  12      285.80      316.07    116.65 o 
   6   4  12      299.62      239.54    138.52 o 
   7   4  12      453.41      394.40    143.80 o 
   8   4  12    15341.57    17016.12    254.32 o 
   9   4  12       10.39       76.67    208.08 o 
  10   4  12     4918.33     4373.64    264.57 o 
  11   4  12      269.84      250.52    227.38 o 
  12   4  12     7919.83     8155.65    213.08 o 
  13   4  12       27.06      -30.70    194.61 o 
  14   4  12    10821.29    10984.39    328.22 o 
  15   4  12       23.80      -57.16    255.96 o 
  16   4  12       36.10       56.55    223.33 o 
  17   4  12      120.92       29.29    202.30 o 
  18   4  12     3444.26     3641.60    521.77 o 
   1   5  12     5481.18     5323.00    170.15 o 
   2   5  12    88423.59    91655.14    530.87 o 
   3   5  12     4610.51     4707.99    140.72 o 
   4   5  12     6559.04     6941.89    130.97 o 
   5   5  12     1109.38     1060.93    120.48 o 
   6   5  12    26215.93    27891.26    286.07 o 
   7   5  12     1098.43     1148.17    191.06 o 
   8   5  12     1724.36     1614.41    182.72 o 
   9   5  12      151.92      181.39    262.56 o 
  10   5  12     1472.61     1311.11    240.43 o 
  11   5  12      215.87      -14.37    219.58 o 
  12   5  12       78.88      -39.06    196.78 o 
  13   5  12       64.61      219.42    297.09 o 
  14   5  12      298.61      282.90    282.16 o 
  15   5  12        2.77       -9.31     46.55 o 
  16   5  12      256.33      175.79    380.53 o 
  17   5  12       60.17      -70.44    227.94 o 
  18   5  12      419.00      450.55    591.03 o 
   0   6  12    18535.38    19222.33    393.29 o 
   1   6  12     2587.22     2670.64    204.24 o 
   2   6  12     1179.18     1031.93    145.58 o 
   3   6  12      342.39      451.05    149.96 o 
   4   6  12     7916.01     7957.35    127.03 o 
   5   6  12     1638.37     1502.86    138.49 o 
   6   6  12      643.29      517.94    197.11 o 
   7   6  12       27.23       77.76    182.90 o 
   8   6  12       82.30       -4.08     59.23 o 
   9   6  12      959.28      831.32    234.88 o 
  10   6  12     1822.60     1786.28    257.50 o 
  11   6  12      294.65      233.82    252.58 o 
  12   6  12      476.79      322.07    278.08 o 
  13   6  12      837.24     1002.80    305.55 o 
  14   6  12     4943.81     5573.68    357.64 o 
  15   6  12      265.43      287.66    343.76 o 
  16   6  12      112.69       65.39    362.48 o 
  17   6  12      344.98      334.78    448.64 o 
  18   6  12     1812.59     1731.42    556.67 o 
   1   7  12      225.30      131.68    192.83 o 
   2   7  12     1120.07      852.72    163.04 o 
   3   7  12       49.60      187.94    163.66 o 
   4   7  12     5942.46     6082.03    496.15 o 
   5   7  12       51.18      155.22    149.54 o 
   6   7  12     6587.24     5943.03    342.12 o 
   7   7  12      425.55      376.82    198.92 o 
   8   7  12     1770.23     1454.21    213.13 o 
   9   7  12        4.08     -157.01    272.08 o 
  10   7  12     8420.85     8901.68    281.35 o 
  11   7  12       12.12      -43.74    130.47 o 
  12   7  12      625.52      495.57    294.49 o 
  13   7  12       20.62        4.68     49.69 o 
  14   7  12      998.62      978.17    325.00 o 
  15   7  12       25.39       34.25    125.46 o 
  16   7  12     1291.81     1284.88    394.20 o 
  17   7  12        9.50        1.57    120.56 o 
   0   8  12     3446.80     3062.89    299.18 o 
   1   8  12      553.22      453.03    213.56 o 
   2   8  12     5267.78     4964.69    174.83 o 
   3   8  12       67.81       66.72    182.09 o 
   4   8  12      579.24      478.12    218.54 o 
   5   8  12     2417.78     2450.19    222.88 o 
   6   8  12    26446.35    28101.75    368.42 o 
   7   8  12      198.04      294.83    221.94 o 
   8   8  12     2366.80     2504.13    236.81 o 
   9   8  12     2367.04     2524.51    282.55 o 
  10   8  12    10656.32    11465.35    305.28 o 
  11   8  12      481.96      501.33    330.70 o 
  12   8  12     1245.49     1532.89    428.78 o 
  13   8  12      334.99      530.98    308.25 o 
  14   8  12     2505.74     2708.86    338.84 o 
  15   8  12      154.56        2.01     66.53 o 
  16   8  12        1.20      176.52    473.86 o 
   1   9  12     1083.77      932.75    193.52 o 
   2   9  12     5541.40     5483.73    193.96 o 
   3   9  12      803.29      597.72    237.26 o 
   4   9  12     2139.57     1822.33    244.37 o 
   5   9  12      657.66      642.10    248.96 o 
   6   9  12    14123.37    15077.77    256.16 o 
   7   9  12      471.01      576.07    243.66 o 
   8   9  12      392.49      433.34    254.57 o 
   9   9  12      233.49      333.40    314.07 o 
  10   9  12    11603.71    13068.66    328.11 o 
  11   9  12       69.91      172.79    361.66 o 
  12   9  12     1884.77     2030.19    395.13 o 
  13   9  12       44.11       -3.90    118.76 o 
  14   9  12     1862.03     2197.60    361.33 o 
  15   9  12       15.49        7.85    120.16 o 
  16   9  12     2537.67     3225.79    602.98 o 
   0  10  12    32850.54    35294.51    615.50 o 
   1  10  12     1530.73     1364.62    211.59 o 
   2  10  12     1067.16     1147.81    259.57 o 
   3  10  12     1627.14     1383.82    270.18 o 
   4  10  12    10933.27    10852.25    747.78 o 
   5  10  12      730.14      540.18    233.53 o 
   6  10  12     2810.59     2609.00    246.72 o 
   7  10  12      176.44      229.84    266.35 o 
   8  10  12      262.02      569.50    281.86 o 
   9  10  12      193.57      112.78    344.83 o 
  10  10  12       57.71      -31.47    391.46 o 
  11  10  12        0.92     -124.93    235.77 o 
  12  10  12      166.09      207.52    394.11 o 
  13  10  12       84.74      -16.79    417.55 o 
  14  10  12      808.30      874.11    435.34 o 
  15  10  12       16.22      -44.45    255.01 o 
   1  11  12      595.12      709.49    282.20 o 
   2  11  12    26027.24    29204.91    584.88 o 
   3  11  12      779.90      854.25    297.59 o 
   4  11  12     1034.14     1033.27    248.09 o 
   5  11  12       30.64       -0.23      8.46 o 
   6  11  12     4536.37     4793.85    272.88 o 
   7  11  12      862.37      665.13    288.52 o 
   8  11  12      255.61      169.39    355.95 o 
   9  11  12       32.24      -59.95    291.54 o 
  10  11  12       35.16     -130.00    295.19 o 
  11  11  12      143.45      -58.80    613.26 o 
  12  11  12      902.12      982.19    388.69 o 
  13  11  12      357.11      184.04    390.45 o 
   1  12  12       15.94     -146.61    566.12 o 
   2  12  12      552.59      579.73    320.79 o 
   3  12  12        0.21       64.09    226.66 o 
   4  12  12      238.06       78.73    322.67 o 
   5  12  12       29.56      -21.55     52.71 o 
   6  12  12      321.24      431.41    298.06 o 
   7  12  12       26.65      -56.21    238.35 o 
   8  12  12     2799.73     3258.99    390.09 o 
   9  12  12       26.74      -25.48    185.95 o 
  10  12  12      464.11      466.54    448.86 o 
  11  12  12       65.74      -23.98    446.10 o 
  12  12  12     1707.63     1858.99    418.77 o 
  13  12  12       37.54       81.23    780.10 o 
   2  13  12     1607.82     1448.47    352.25 o 
   3  13  12      702.41      494.66    362.02 o 
   4  13  12     5194.38     5339.09    308.87 o 
   5  13  12       75.96      222.10    386.55 o 
   6  13  12       41.48       45.62    212.72 o 
   7  13  12      763.19      773.89    349.51 o 
   8  13  12     6334.25     7005.13    443.32 o 
   9  13  12      177.36       65.26    333.93 o 
  10  13  12     1159.85     1204.03    491.77 o 
  11  13  12      667.77      775.49    428.92 o 
  12  13  12     1630.25     1768.10    785.65 o 
   0  14  12     1133.05     1101.48    557.99 o 
   1  14  12      614.37      182.08    555.39 o 
   2  14  12      731.51      505.67    390.24 o 
   3  14  12      192.64      123.21    468.85 o 
   4  14  12     2368.69     2318.30    409.57 o 
   5  14  12      641.45      610.18    428.23 o 
   6  14  12     1725.63     1683.06    369.21 o 
   7  14  12       70.68      258.02    382.88 o 
   8  14  12     5605.37     6006.88    485.75 o 
   9  14  12      116.51       -5.55   4085.22 o 
  10  14  12       10.09     -149.22    257.77 o 
  11  14  12       28.90     -128.08   2386.30 o 
   1  15  12       64.62      -48.00    286.29 o 
   2  15  12      624.12      639.43    352.14 o 
   3  15  12      250.82      104.34    432.66 o 
   4  15  12      831.69      840.83    456.54 o 
   5  15  12      132.93      214.85    460.18 o 
   6  15  12       25.13      206.12    480.79 o 
   7  15  12      149.53      153.93    500.69 o 
   0  16  12     8365.69     7010.20    671.79 o 
   1  16  12      578.72      522.70    491.74 o 
   2  16  12      306.57       77.82    280.16 o 
   3  16  12      330.07      220.56    405.25 o 
   4  16  12     5357.06     5783.94    409.66 o 
   5  16  12      594.19      546.54    509.68 o 
   6  16  12      696.11      933.33    772.29 o 
   1   1  13      419.77      463.37     91.52 o 
   2   1  13    46819.05    48036.03    281.17 o 
   3   1  13       44.14      209.55    121.12 o 
   4   1  13     2004.98     2026.68    125.74 o 
   5   1  13     2659.99     2589.48    135.99 o 
   6   1  13    22449.19    21730.19    257.97 o 
   7   1  13      761.27      627.59    188.91 o 
   8   1  13     1782.18     1639.92    241.58 o 
   9   1  13     1574.67     1245.35    178.56 o 
  10   1  13     7635.87     7653.58    197.60 o 
  11   1  13      882.84      510.00    217.67 o 
  12   1  13     1324.08      989.88    401.01 o 
  13   1  13     1029.74      974.87    433.97 o 
  14   1  13     1202.95     1026.93    395.31 o 
  15   1  13     1343.01      880.71    377.59 o 
  16   1  13      289.99      366.78    420.04 o 
  17   1  13      252.44      266.41    457.70 o 
   0   2  13    10326.88    10022.56    174.96 o 
   1   2  13    12206.69    12854.67    159.36 o 
   2   2  13     1880.41     1908.47    116.18 o 
   3   2  13    16218.13    17214.62    226.55 o 
   4   2  13     2719.55     2820.05    127.09 o 
   5   2  13     5213.80     4753.87    120.86 o 
   6   2  13     3412.92     3487.86    129.83 o 
   7   2  13    12890.22    13338.63    193.51 o 
   8   2  13       87.93      161.98    179.49 o 
   9   2  13      315.02      208.47    191.69 o 
  10   2  13     6996.33     7119.41    209.20 o 
  11   2  13     7782.06     7592.16    374.42 o 
  13   2  13      222.61      227.89    420.24 o 
  14   2  13     4986.73     4744.22    369.59 o 
  15   2  13     1993.24     1968.59    430.17 o 
  16   2  13       58.36       -5.44    330.99 o 
  17   2  13      541.19      430.38    379.53 o 
  18   2  13     2509.89     2482.69    501.39 o 
   1   3  13     5131.31     5149.73    122.86 o 
   2   3  13      594.97      869.90    121.00 o 
   3   3  13     2435.50     2504.30    123.31 o 
   4   3  13      230.66      193.56    132.67 o 
   5   3  13     8836.52     9662.83    164.19 o 
   6   3  13        8.67      144.75    139.67 o 
   7   3  13       70.41       14.93     63.20 o 
   8   3  13     2821.08     2638.81    192.46 o 
   9   3  13     4739.38     4450.24    205.42 o 
  10   3  13      111.45      -28.28     70.63 o 
  11   3  13       16.29     -111.46    135.32 o 
  12   3  13     1461.12     1343.98    273.84 o 
  13   3  13     2052.07     1509.88    242.46 o 
  14   3  13       53.26      -22.44    198.38 o 
  15   3  13      380.79       43.99    145.81 o 
  16   3  13      541.65      190.28    394.29 o 
  17   3  13      558.48      655.71    430.80 o 
  18   3  13        8.45       35.92    583.70 o 
   0   4  13    14693.99    14624.59    329.70 o 
   1   4  13      172.57      103.56    172.14 o 
   2   4  13      655.97      485.71    125.59 o 
   3   4  13       94.78      170.16    130.40 o 
   4   4  13    17335.10    18502.48    201.23 o 
   5   4  13      191.43      235.38    142.08 o 
   6   4  13     4837.24     4637.96    189.42 o 
   7   4  13       10.57      108.86    195.09 o 
   8   4  13     9644.35    10178.49    235.51 o 
   9   4  13      709.12      464.60    221.74 o 
  10   4  13     3948.52     4020.09    242.44 o 
  11   4  13      164.99       28.90    137.95 o 
  12   4  13     1601.75     1425.04    290.08 o 
  13   4  13      854.22      739.84    293.07 o 
  14   4  13     1123.95     1336.58    326.71 o 
  15   4  13        6.11     -106.83    248.46 o 
  16   4  13       64.33      -67.45    178.55 o 
  17   4  13      575.24      427.95    495.57 o 
   1   5  13      295.35      304.29    178.21 o 
   2   5  13     9174.22     9251.67    582.91 o 
   3   5  13      376.71      240.71    118.69 o 
   4   5  13      399.07      442.73    129.68 o 
   5   5  13     1550.56     1313.24    136.31 o 
   6   5  13     7578.77     7298.42    202.89 o 
   7   5  13       89.02      179.33    210.65 o 
   8   5  13      958.55      973.83    219.46 o 
   9   5  13     1350.55     1243.64    237.76 o 
  10   5  13     3518.01     3582.71    314.41 o 
  11   5  13      160.61      110.05    266.17 o 
  12   5  13      237.73       14.31    152.08 o 
  13   5  13     1123.72     1030.43    315.26 o 
  14   5  13      818.21      600.80    315.41 o 
  15   5  13      577.38       86.01    142.40 o 
  16   5  13       41.23        2.62    201.67 o 
  17   5  13      103.70       -8.79    102.87 o 
   0   6  13    23887.18    23462.04    436.91 o 
   1   6  13     2394.07     2182.51    193.06 o 
   2   6  13      375.84      454.74    200.71 o 
   3   6  13     5588.85     5298.63    163.42 o 
   4   6  13    15240.63    15168.33    205.04 o 
   5   6  13      157.89      210.44    153.32 o 
   6   6  13        4.67       -0.03    178.33 o 
   7   6  13     3347.99     2963.37    224.78 o 
   8   6  13     5143.52     4733.95    236.51 o 
   9   6  13      255.49      234.38    249.49 o 
  10   6  13       10.23      187.99    333.72 o 
  11   6  13     1276.03     1035.39    299.86 o 
  12   6  13     1483.17     1268.42    326.42 o 
  13   6  13      580.70      408.23    368.09 o 
  14   6  13        7.64       48.32    245.29 o 
  15   6  13      682.82      687.90    393.81 o 
  16   6  13      335.23       54.03    102.99 o 
  17   6  13      450.19      214.93    536.39 o 
   1   7  13     5680.57     5693.54    209.55 o 
   2   7  13     4729.04     4458.38    227.46 o 
   3   7  13     4218.27     4110.45    179.23 o 
   4   7  13      634.01      665.92    144.49 o 
   5   7  13     8051.01     8287.45    231.28 o 
   6   7  13     2427.84     2330.03    286.37 o 
   7   7  13      889.10      901.84    216.33 o 
   8   7  13     2780.82     2420.46    261.44 o 
   9   7  13     7270.90     7273.13    352.13 o 
  10   7  13       64.48       -3.15    179.29 o 
  11   7  13       41.10       61.65    329.37 o 
  12   7  13     3197.22     3090.66    352.09 o 
  13   7  13     3357.03     3160.22    393.15 o 
  14   7  13       27.68      -30.52     93.81 o 
  15   7  13      306.65      288.00    388.62 o 
  16   7  13     2457.44     2743.15    482.77 o 
  17   7  13      524.95      526.69    666.54 o 
   0   8  13     1249.52      997.44    325.78 o 
   1   8  13      550.94      752.91    234.60 o 
   2   8  13      402.05      347.41    189.75 o 
   3   8  13     1802.92     1756.66    199.60 o 
   4   8  13     1123.32     1154.58    242.58 o 
   5   8  13        2.44       57.58    234.84 o 
   6   8  13      243.11      418.86    254.53 o 
   7   8  13      689.08      687.44    240.90 o 
   8   8  13       99.42      -23.53    273.07 o 
   9   8  13      168.25      168.13    306.99 o 
  10   8  13        1.03       43.64    197.85 o 
  11   8  13      100.74      -14.59     31.75 o 
  13   8  13       29.99       67.39    513.98 o 
  14   8  13       10.20       -9.96    283.77 o 
  15   8  13       29.65        0.37    498.01 o 
  16   8  13       10.51     -125.15    488.08 o 
   1   9  13     1149.24      481.20    257.79 o 
   2   9  13     3285.29     2867.33    213.04 o 
   3   9  13      632.55      532.39    261.90 o 
   4   9  13     1632.60     1422.06    270.58 o 
   5   9  13     1888.93     1692.68    275.89 o 
   6   9  13     1208.01     1133.91    242.69 o 
   7   9  13        0.51      -65.13    193.35 o 
   8   9  13     2222.45     1729.93    317.78 o 
   9   9  13      281.66      303.25    483.27 o 
  10   9  13      761.39      915.52    363.21 o 
  11   9  13       84.19      -37.42    161.39 o 
  12   9  13     1152.48      874.53    419.00 o 
  13   9  13      195.66       40.22    447.86 o 
  14   9  13      129.02       96.74    451.76 o 
  15   9  13       86.52       18.65    992.73 o 
  16   9  13      520.65      631.68    777.01 o 
   0  10  13     7580.32     8194.88    398.07 o 
   1  10  13      281.15      460.36    295.42 o 
   2  10  13      141.03      -53.29    219.35 o 
   3  10  13      390.97      293.43    283.52 o 
   4  10  13     5915.17     5497.87    297.37 o 
   5  10  13      326.06      447.42    260.13 o 
   6  10  13      632.18      644.02    270.88 o 
   7  10  13      920.92      694.04    290.78 o 
   8  10  13     4397.76     4847.22    347.90 o 
   9  10  13        7.31      149.56    373.09 o 
  10  10  13        0.89       -1.21     37.40 o 
  11  10  13     1015.45      943.66    429.21 o 
  12  10  13     1735.59     1957.66    467.95 o 
  13  10  13      506.69      424.13    431.89 o 
  14  10  13        0.00      711.74    775.79 o 
  15  10  13      547.69      274.86    768.11 o 
   1  11  13     2375.40     2573.30    465.37 o 
   2  11  13     3760.78     3694.49    308.48 o 
   3  11  13      290.91      272.43    321.41 o 
   4  11  13       15.22       29.78    478.70 o 
   5  11  13     2703.21     2628.08    283.91 o 
   6  11  13     2024.03     1859.78    295.21 o 
   7  11  13      428.35      492.38    310.99 o 
   8  11  13        0.50        3.03    558.46 o 
   9  11  13     1360.89     1416.29    418.07 o 
  10  11  13      333.23      276.92    433.16 o 
  11  11  13      357.83      338.08    473.93 o 
  12  11  13       10.46      -68.81    404.12 o 
  13  11  13      429.77      -11.00    717.71 o 
  14  11  13       42.46     -152.08    492.02 o 
   1  12  13      300.38       17.46    498.54 o 
   2  12  13      102.17      491.31    344.35 o 
   3  12  13      506.18      571.32    288.28 o 
   4  12  13     3362.29     3218.85    297.73 o 
   5  12  13      952.02      971.20    313.59 o 
   6  12  13      687.68      720.18    319.08 o 
   7  12  13      873.80      763.84    341.63 o 
   8  12  13     1075.81     1419.35    428.01 o 
   9  12  13      385.74      355.71    456.85 o 
  10  12  13     1432.95     1584.72    487.63 o 
  11  12  13      875.48      904.88    517.07 o 
  12  12  13       75.38      260.64    777.77 o 
  13  12  13        1.12      155.35  22894.92 o 
   2  13  13      289.99      293.21    498.00 o 
   3  13  13       64.35       29.56    121.54 o 
   4  13  13        0.85        1.00    411.09 o 
   5  13  13        2.65      -35.28    161.48 o 
   6  13  13       13.06     -213.14    369.27 o 
   7  13  13      336.34      319.70    450.90 o 
   8  13  13       71.70      135.13    474.86 o 
   9  13  13       44.51       18.71    254.07 o 
  10  13  13        5.22      -81.14    495.86 o 
  11  13  13      179.82      -97.81    554.91 o 
   1  14  13     1723.54      889.26    598.55 o 
   2  14  13      155.06      128.00    616.19 o 
   3  14  13     2359.72     2382.97    423.59 o 
   4  14  13      526.94      385.89    436.76 o 
   5  14  13      152.29       70.77    284.35 o 
   6  14  13      720.97      880.33    393.36 o 
   7  14  13     1154.92      791.92    504.35 o 
   8  14  13      148.25      165.89    533.61 o 
   9  14  13        0.68     -197.97    515.91 o 
  10  14  13     1145.27     1649.88    866.16 o 
   1  15  13        1.01        2.24    121.82 o 
   2  15  13     4205.15     3881.87    683.67 o 
   3  15  13       30.34        6.80    247.77 o 
   4  15  13      298.73      457.52    484.40 o 
   5  15  13       35.37      125.19    506.36 o 
   6  15  13     3861.13     4139.43    513.03 o 
   1  16  13      361.01       59.37    541.06 o 
   2  16  13        3.34       25.75    356.65 o 
   3  16  13     1298.92     1478.31    772.63 o 
   4  16  13       63.10      335.57    803.77 o 
   5  16  13        6.83       53.46    831.98 o 
   0   0  14      727.39      800.09    203.37 o 
   1   0  14     1598.44     1469.37    144.74 o 
   2   0  14     1441.80     1245.77    150.52 o 
   3   0  14    10752.95    11415.68    800.31 o 
   4   0  14      373.53      540.04    168.35 o 
   5   0  14    11156.67    11253.86    320.44 o 
   6   0  14     3966.52     4222.34    358.94 o 
   7   0  14     6945.68     7738.84    444.27 o 
   9   0  14    14300.31    14912.05    318.52 o 
  10   0  14     1671.80     1696.49    304.11 o 
  11   0  14     1135.72     1086.27    346.68 o 
  15   0  14     1029.73      799.92    804.21 o 
  16   0  14        4.25     -153.15    640.78 o 
  17   0  14      517.88      303.76    945.14 o 
   1   1  14      910.05      901.43    102.86 o 
   2   1  14     1243.93     1395.14    105.30 o 
   3   1  14     5116.97     5230.40    138.55 o 
   4   1  14      136.98      158.07    189.03 o 
   5   1  14     1453.79     1387.39    159.21 o 
   6   1  14      243.03      275.87    172.47 o 
   7   1  14    13834.00    13743.43    252.79 o 
   8   1  14       18.39      326.13    269.68 o 
   9   1  14     7306.03     7619.02    302.61 o 
  10   1  14      117.91      184.52    212.39 o 
  11   1  14     1864.06     1838.70    374.19 o 
  12   1  14      169.39      166.12    400.74 o 
  15   1  14      324.96      -27.95    206.79 o 
  16   1  14      142.96      -37.94    522.34 o 
  17   1  14     1339.12     1298.89    991.28 o 
  18   1  14      210.48      293.33   7559.10 o 
   0   2  14     2648.77     2780.66    145.08 o 
   1   2  14    11699.45    12339.62    163.10 o 
   2   2  14       10.99        0.95     54.30 o 
   3   2  14    15577.11    16987.23    236.82 o 
   4   2  14     1244.24     1362.23    147.63 o 
   5   2  14      265.68      251.82    163.30 o 
   6   2  14      153.16       56.69    131.44 o 
   7   2  14     1551.44     1558.03    166.37 o 
   8   2  14       56.55      149.56    164.52 o 
   9   2  14       12.83       78.06    212.66 o 
  10   2  14      847.36      598.48    225.55 o 
  11   2  14      876.68      793.90    254.59 o 
  12   2  14       77.84       37.94    390.71 o 
  13   2  14      816.03      554.29    300.97 o 
  14   2  14      405.04      389.45    299.97 o 
  15   2  14      771.42      512.28    344.95 o 
  16   2  14       22.55      -70.44    809.78 o 
  17   2  14     1369.70     1188.37    480.68 o 
   1   3  14    37736.81    39948.32    278.39 o 
   2   3  14     4730.02     5078.25    190.63 o 
   3   3  14    11689.26    11552.81    301.06 o 
   4   3  14      177.99      289.16    149.72 o 
   5   3  14    21300.89    22296.12    484.04 o 
   6   3  14     1846.65     1691.62    152.62 o 
   7   3  14     1621.24     1412.15    198.66 o 
   8   3  14      362.92      303.62    213.24 o 
   9   3  14     2867.91     2871.58    600.90 o 
  10   3  14       86.59      139.17    291.28 o 
  11   3  14      314.94      156.74    262.35 o 
  12   3  14      276.58      129.78    290.96 o 
  13   3  14       32.81      -64.71    160.12 o 
  14   3  14       24.68        9.15    108.03 o 
  15   3  14     1543.67     1403.72    417.19 o 
  16   3  14       77.12      127.20    522.24 o 
  17   3  14       34.31        6.92    169.54 o 
   0   4  14      534.98      917.69    251.63 o 
   1   4  14     1825.35     1732.71    179.66 o 
   2   4  14        0.45      -42.84     42.84 o 
   3   4  14       25.09      100.49    108.21 o 
   4   4  14     1099.61      967.93    153.34 o 
   5   4  14     5943.64     5850.27    146.53 o 
   6   4  14       26.53       82.59    131.85 o 
   7   4  14     5019.15     5197.86    211.65 o 
   8   4  14     1063.04      857.21    217.79 o 
   9   4  14     2857.14     2668.03    237.44 o 
  10   4  14      146.44      136.86    263.12 o 
  11   4  14    10187.55    11069.95    295.17 o 
  12   4  14      156.86       73.97    316.85 o 
  13   4  14      278.58      122.58    342.49 o 
  14   4  14      229.03       71.28    380.23 o 
  15   4  14     4976.72     4920.39    386.63 o 
  16   4  14       17.70     -123.95    677.02 o 
   1   5  14     4214.45     3976.69    290.22 o 
   2   5  14      330.13      472.24    150.95 o 
   3   5  14     2462.74     2124.92    154.61 o 
   4   5  14     1319.70     1342.82    143.33 o 
   5   5  14     7656.60     7899.33    157.31 o 
   6   5  14      390.94      694.03    209.65 o 
   7   5  14     9388.31     9885.76    240.44 o 
   8   5  14     3485.79     3813.20    235.63 o 
   9   5  14     1494.17     1644.97    256.03 o 
  10   5  14       75.57      137.13    273.99 o 
  11   5  14     6577.51     6694.26    301.35 o 
  12   5  14     2214.76     2296.49    330.38 o 
  13   5  14      139.15      179.14    359.38 o 
  14   5  14       24.48      151.35    476.73 o 
  15   5  14      523.76      320.20    403.38 o 
  16   5  14      620.71      646.60    447.23 o 
   0   6  14     2333.27     2362.06    299.02 o 
   1   6  14     2609.23     2252.70    251.34 o 
   2   6  14       10.22      -39.86    193.23 o 
   3   6  14       57.40       19.66    142.44 o 
   4   6  14     2149.17     2255.34    154.92 o 
   5   6  14    10574.71    11393.39    255.68 o 
   6   6  14      301.51      530.76    232.12 o 
   7   6  14      610.07      847.96    242.03 o 
   8   6  14     1207.77     1125.19    260.27 o 
   9   6  14     8031.05     7879.37    268.65 o 
  10   6  14      375.38      409.95    296.02 o 
  11   6  14     3080.06     3222.82    318.72 o 
  12   6  14       35.44      -23.32    179.05 o 
  13   6  14      580.48      562.66    378.98 o 
  14   6  14       25.15     -151.88    345.78 o 
  15   6  14      919.88      770.33    422.83 o 
  16   6  14        7.48      -55.84    170.89 o 
   1   7  14     1303.62     1216.07    233.88 o 
   2   7  14     1330.03      893.34    240.77 o 
   3   7  14        0.21       87.42    237.94 o 
   4   7  14      114.52       70.59    109.77 o 
   5   7  14      721.86      863.49    243.42 o 
   6   7  14      175.31       23.39    261.10 o 
   7   7  14     1552.20     1401.39    267.36 o 
   8   7  14      113.17      -82.49    154.39 o 
   9   7  14     2726.83     2389.66    296.81 o 
  10   7  14       46.54     -122.80    179.97 o 
  11   7  14       10.18     -121.90    502.68 o 
  12   7  14      240.57       34.06    297.68 o 
  13   7  14     3599.36     3577.58    418.50 o 
  14   7  14       27.71       99.38    678.83 o 
  15   7  14      612.84       76.27    297.03 o 
  16   7  14      267.29      -41.59    402.71 o 
   0   8  14     5984.22     5712.21    358.06 o 
   1   8  14    19197.49    19867.01    333.32 o 
   2   8  14      149.80      251.99    256.41 o 
   3   8  14    24408.60    25722.13    311.76 o 
   4   8  14     3589.68     4149.68    255.66 o 
   5   8  14     3395.38     3669.57    271.22 o 
   6   8  14      442.30      495.17    282.45 o 
   7   8  14     8878.75     9120.23    291.27 o 
   8   8  14      944.82      714.03    311.50 o 
   9   8  14      414.56      492.33    335.35 o 
  10   8  14      231.06      272.59    354.33 o 
  11   8  14      230.95      220.58    320.13 o 
  12   8  14       99.34       55.28   2792.75 o 
  13   8  14      491.82      759.33    454.25 o 
  14   8  14      212.53      149.64    178.93 o 
  15   8  14       41.77      171.86    519.05 o 
   1   9  14      499.67      425.07    274.84 o 
   2   9  14      320.17      492.20    294.78 o 
   3   9  14       47.70       -3.44     81.59 o 
   4   9  14      170.26      131.55    290.05 o 
   5   9  14       10.66      102.67    399.59 o 
   6   9  14       27.07       39.16    244.65 o 
   7   9  14     1140.56      750.98    321.82 o 
   8   9  14      407.80      499.64    347.74 o 
   9   9  14     3709.56     3470.59    368.84 o 
  10   9  14       43.57       14.66     73.46 o 
  11   9  14       55.12      167.42    704.20 o 
  12   9  14      673.77      895.05    461.40 o 
  13   9  14     4381.53     5195.10    497.54 o 
  14   9  14       17.28      131.98    567.66 o 
   0  10  14      204.23     -131.50    362.41 o 
   1  10  14       59.96       49.04    139.32 o 
   2  10  14      112.78        6.13    421.75 o 
   3  10  14     1534.99      920.74    299.71 o 
   4  10  14      184.12      -14.64    298.31 o 
   5  10  14     3571.04     3109.36    277.71 o 
   6  10  14      765.47      795.01    294.18 o 
   7  10  14      586.26      580.59    361.02 o 
   8  10  14        5.12      113.67    384.64 o 
   9  10  14     4077.18     4071.70    403.32 o 
  10  10  14     1014.02     1003.61    437.30 o 
  11  10  14       59.62      170.84    472.33 o 
  12  10  14        3.75       68.49    499.95 o 
  13  10  14      609.00      802.79    565.34 o 
  14  10  14      478.24      416.66    757.60 o 
   1  11  14      390.07      216.89    481.34 o 
   2  11  14     1948.54     2128.34    478.79 o 
   3  11  14     2535.80     2533.49    335.00 o 
   4  11  14      424.21      276.87    292.88 o 
   5  11  14      144.77      108.68    256.76 o 
   6  11  14      936.49      980.81    326.27 o 
   7  11  14     5974.57     5851.87    395.64 o 
   8  11  14      616.12      488.29    419.37 o 
   9  11  14       48.99       17.11    384.81 o 
  10  11  14      163.61      307.62    474.20 o 
  11  11  14     2376.72     2591.23    508.85 o 
  12  11  14      352.10      416.32    562.58 o 
  13  11  14      234.55      -50.10    556.27 o 
   1  12  14      157.26     -141.53    305.14 o 
   2  12  14        0.43     -136.23    235.72 o 
   3  12  14       18.17       18.02    414.90 o 
   4  12  14      263.81       29.61    148.95 o 
   5  12  14     1803.51     1807.51    337.69 o 
   6  12  14        2.43      145.09    315.63 o 
   7  12  14      912.72      764.79    436.75 o 
   8  12  14      100.52       46.92    549.66 o 
   9  12  14     1566.05     1472.28    486.82 o 
  10  12  14        0.07      161.55    531.67 o 
  11  12  14     2446.82     2914.26    755.45 o 
   2  13  14     1344.90      872.24    597.84 o 
   3  13  14     2683.96     2887.92    346.76 o 
   4  13  14        4.02      -28.01    282.71 o 
   5  13  14     5414.18     5519.38    366.85 o 
   6  13  14      851.70      614.21    401.28 o 
   7  13  14       81.07       68.45    266.67 o 
   8  13  14      155.91      160.23    514.25 o 
   9  13  14      487.27      289.16    773.17 o 
  10  13  14       90.62        5.94     90.72 o 
   1  14  14      728.31      576.83    662.97 o 
   3  14  14     1010.35     1140.45    459.32 o 
   4  14  14      345.30      257.96    475.73 o 
   5  14  14       21.91      129.53    385.37 o 
   6  14  14      364.41      185.98    536.60 o 
   7  14  14        0.11      -71.81    191.45 o 
   1  15  14      247.27      -26.98    128.25 o 
   2  15  14       73.31     -190.67    333.02 o 
   3  15  14      163.75       83.40    250.60 o 
   4  15  14       65.11     -146.93    973.29 o 
   5  15  14      348.49     -212.09    457.13 o 
   2  16  14       25.30       48.37    815.91 o 
   3  16  14      401.65      607.68    849.06 o 
   4  16  14      241.79      241.43    857.66 o 
   1   1  15      934.01      971.33    118.16 o 
   2   1  15     4887.40     4926.75    118.24 o 
   3   1  15     2873.44     2579.30    128.32 o 
   4   1  15      604.77      678.25    160.37 o 
   5   1  15       43.00       41.49    230.19 o 
   6   1  15     3089.80     3335.42    191.31 o 
   7   1  15     6028.59     5933.75    245.20 o 
   8   1  15     1528.16     1392.94    287.96 o 
   9   1  15      630.98      688.28    217.08 o 
  10   1  15     1473.06     1125.91    236.84 o 
  11   1  15     2506.95     2262.02    386.15 o 
  12   1  15     1094.98     1066.92    443.11 o 
  15   1  15      853.04      716.20    641.62 o 
  16   1  15      697.52      739.92    460.08 o 
  17   1  15      492.88      356.66   1106.74 o 
   0   2  15     7795.87     8304.57    312.31 o 
   1   2  15     6854.38     6755.54    195.87 o 
   2   2  15      589.67      482.89    122.59 o 
   3   2  15     7809.03     7735.77    367.59 o 
   4   2  15     6141.22     6153.89    286.46 o 
   5   2  15     6485.37     6799.48    218.53 o 
   6   2  15      885.62      758.42    198.51 o 
   7   2  15     3065.80     3174.04    272.62 o 
   8   2  15     2303.21     2375.89    212.10 o 
   9   2  15     3641.41     3425.65    228.06 o 
  10   2  15     2591.72     2301.43    252.00 o 
  11   2  15      708.29      877.11    271.52 o 
  12   2  15      317.35      384.46    294.10 o 
  13   2  15      496.07      425.64    325.95 o 
  14   2  15     1354.00     1225.05    396.07 o 
  15   2  15      166.95      -26.28    149.23 o 
  16   2  15        0.17       31.01    116.29 o 
   1   3  15     5514.80     5476.48    201.32 o 
   2   3  15     4485.36     4464.24    153.96 o 
   3   3  15     5083.00     4942.08    229.10 o 
   4   3  15      598.72      693.28    167.90 o 
   5   3  15     2891.10     2618.45    183.63 o 
   6   3  15     2054.71     2279.38    205.34 o 
   7   3  15      566.20      690.57    216.56 o 
   8   3  15     1623.02     1550.34    227.63 o 
   9   3  15      743.22      725.40    243.48 o 
  10   3  15      656.56      517.68    262.52 o 
  11   3  15      340.30      428.60    291.35 o 
  12   3  15     1319.06     1533.83    316.33 o 
  13   3  15      268.21      268.78    340.67 o 
  14   3  15       38.56       -1.90    114.51 o 
  15   3  15       80.30      -46.19    217.60 o 
  16   3  15     1061.52     1090.45    498.76 o 
   0   4  15      577.70     1048.27    283.70 o 
   1   4  15     7938.26     8327.25    162.20 o 
   2   4  15       12.38      -18.76    135.60 o 
   3   4  15     2442.81     2489.16    167.39 o 
   4   4  15      950.66     1039.39    175.88 o 
   5   4  15     7153.13     6834.64    234.67 o 
   6   4  15      130.33       81.87    244.20 o 
   7   4  15      193.50      205.66    237.59 o 
   8   4  15      501.61      643.72    253.87 o 
   9   4  15     2997.69     2752.19    325.35 o 
  10   4  15      224.39      239.60    282.34 o 
  11   4  15       56.66      214.18    309.34 o 
  12   4  15      293.75      436.49    331.56 o 
  13   4  15     1412.69     1475.46    373.84 o 
  14   4  15       67.14       85.17    319.42 o 
  15   4  15      436.07      456.18    480.19 o 
   1   5  15      579.45      577.39    214.87 o 
   2   5  15     1383.29     1560.69    172.44 o 
   3   5  15      167.19      156.50    223.96 o 
   4   5  15      187.28       32.22     72.51 o 
   5   5  15       41.07      -50.98    113.22 o 
   6   5  15      867.70      942.24    236.32 o 
   7   5  15      125.12      200.57    245.05 o 
   8   5  15      617.48      645.87    255.79 o 
   9   5  15      222.23      235.81    279.24 o 
  10   5  15      472.00      354.35    306.41 o 
  11   5  15      152.25       65.68    306.71 o 
  12   5  15      648.60      602.60    354.34 o 
  13   5  15      430.24      439.11    386.24 o 
  14   5  15       66.47       20.65    356.59 o 
  15   5  15      337.86      235.77    329.20 o 
   0   6  15     7787.46     8319.68    337.91 o 
   1   6  15      538.03      518.68    236.59 o 
   2   6  15      604.58       19.84    256.87 o 
   3   6  15      221.84      247.02    187.29 o 
   4   6  15     5760.82     5722.98    492.59 o 
   5   6  15     2157.15     2286.45    210.92 o 
   6   6  15      897.08      853.99    257.25 o 
   7   6  15     1252.69     1282.49    268.43 o 
   8   6  15     2584.82     2641.57    278.79 o 
   9   6  15     2722.36     2951.91    300.96 o 
  10   6  15     1553.53     1507.18    319.52 o 
  11   6  15     1403.98     1406.75    354.71 o 
  12   6  15      735.07      561.12    382.02 o 
  13   6  15     1194.97     1090.95    411.80 o 
  14   6  15      756.93      641.14    458.15 o 
  15   6  15      518.83      605.67    487.62 o 
  16   6  15      158.10      390.43   1137.02 o 
   1   7  15     4646.95     4312.73    255.15 o 
   2   7  15     2001.71     1887.59    264.44 o 
   3   7  15    10173.02    10105.62    202.06 o 
   4   7  15      221.04      -16.13    107.50 o 
   5   7  15     2191.21     2189.43    263.41 o 
   6   7  15      966.91     1227.55    278.50 o 
   7   7  15     6738.36     7465.97    292.20 o 
   8   7  15      941.91      925.86    312.79 o 
   9   7  15      727.13      925.52    330.01 o 
  10   7  15      390.14      369.48    354.86 o 
  11   7  15     2332.66     2541.10    378.62 o 
  12   7  15     1221.70     1026.74    414.08 o 
  13   7  15      197.17      120.29    544.68 o 
  14   7  15        2.35     -155.85    444.98 o 
  15   7  15      355.37      188.63   1050.27 o 
   0   8  15      806.30      760.17    390.91 o 
   1   8  15        0.18       -2.82     33.84 o 
   2   8  15      137.24      148.49    285.76 o 
   3   8  15      143.44      146.83    273.86 o 
   4   8  15      760.15      672.52    283.91 o 
   5   8  15        5.27        4.09    115.83 o 
   6   8  15      422.41      315.87    303.79 o 
   7   8  15      109.72        5.91     69.42 o 
   8   8  15       22.51      -69.76    311.26 o 
   9   8  15       42.60       -1.79    116.43 o 
  10   8  15      312.15      292.37    385.99 o 
  11   8  15       24.67      180.56    484.47 o 
  12   8  15       29.82     -121.64    623.36 o 
  13   8  15       45.66     -231.56   1147.30 o 
  14   8  15      151.92      242.14    547.17 o 
   1   9  15     5189.15     4883.34    315.33 o 
   2   9  15      182.44      198.37    317.15 o 
   3   9  15     5384.69     5346.62    430.19 o 
   4   9  15      127.35        8.81    109.07 o 
   5   9  15     3027.75     3128.07    318.73 o 
   6   9  15        0.99       37.61    175.39 o 
   7   9  15     3015.93     3123.88    352.85 o 
   8   9  15      182.35      100.28    280.60 o 
   9   9  15       26.42      -37.59    323.21 o 
  10   9  15       64.84        9.80     76.70 o 
  11   9  15     1734.74     2071.99    459.40 o 
  12   9  15       47.53       95.71    625.79 o 
  13   9  15       71.83      255.98    539.67 o 
   0  10  15     2199.21     1610.84    470.41 o 
   1  10  15      676.03      483.79    349.61 o 
   2  10  15       42.59       21.13    472.81 o 
   3  10  15      155.74      -29.75  32281.70 o 
   4  10  15     2294.17     2071.69    335.44 o 
   5  10  15     1352.40     1239.31    355.59 o 
   6  10  15       78.09      250.65    372.30 o 
   7  10  15       72.01      222.44    395.83 o 
   8  10  15     2199.07     2329.09    418.75 o 
   9  10  15     1265.35     1473.52    443.53 o 
  10  10  15      681.55      924.00    468.90 o 
  11  10  15      994.70     1435.72    510.19 o 
  12  10  15      688.77      897.15    549.60 o 
   1  11  15      162.39      371.72    521.04 o 
   2  11  15     3324.61     3342.07    519.59 o 
   3  11  15       26.68       78.86    525.93 o 
   4  11  15      625.72      422.78    375.84 o 
   5  11  15      745.01      678.50    333.91 o 
   6  11  15     1104.95      816.14    414.99 o 
   7  11  15      192.84      266.98    431.36 o 
   8  11  15      963.21     1086.44    464.81 o 
   9  11  15      202.90      369.35    487.60 o 
  10  11  15      275.87      302.57    516.04 o 
  11  11  15      122.30      -54.46    728.28 o 
   1  12  15     3065.11     2505.80    591.10 o 
   2  12  15       11.26      228.33    600.66 o 
   3  12  15     1016.07      945.10    573.42 o 
   4  12  15      170.52       65.22    373.99 o 
   5  12  15     3751.69     3679.26    370.45 o 
   6  12  15        6.64      -36.64    337.75 o 
   7  12  15      269.32      198.08    486.72 o 
   8  12  15      111.17       50.30    238.47 o 
   9  12  15     2276.88     2416.62    535.60 o 
  10  12  15      138.42      260.92    782.14 o 
   3  13  15     1262.56      947.86    485.06 o 
   4  13  15      182.56      268.57    474.60 o 
   5  13  15      510.18      416.21    409.20 o 
   6  13  15       13.61      187.25    508.73 o 
   7  13  15      788.97     1065.90    544.24 o 
   1  14  15     1175.57      763.94    723.65 o 
   2  14  15      144.90     -147.42    625.36 o 
   3  14  15      882.48      492.04    744.24 o 
   4  14  15      312.73      566.27    512.18 o 
   5  14  15      539.66      167.38    785.35 o 
   2  15  15      244.45       14.84     89.12 o 
   3  15  15      975.25     1048.34    807.57 o 
   4  15  15       17.24       -5.42     32.24 o 
   0   0  16    74286.06    79027.27    693.97 o 
   1   0  16     7887.14     8627.69    203.08 o 
   2   0  16      895.84     1377.44    201.25 o 
   3   0  16     5390.81     6526.81    202.62 o 
   4   0  16    42093.82    46188.74   2611.64 o 
   5   0  16     4220.83     4642.17    220.97 o 
   6   0  16     6849.59     6601.74    242.81 o 
   7   0  16     1706.49     1381.56    261.21 o 
   8   0  16     5221.94     4945.44    303.78 o 
  16   0  16      259.62      289.08   1066.35 o 
   1   1  16       90.95      238.52    134.79 o 
   2   1  16     1395.96     1314.06    140.15 o 
   3   1  16      119.24      247.73    142.81 o 
   4   1  16     1174.83      971.51    151.36 o 
   5   1  16       73.76      235.04    163.83 o 
   6   1  16     1849.45     1725.84    217.54 o 
   7   1  16      382.87      218.22    274.48 o 
   8   1  16       16.18      -71.84    151.12 o 
   9   1  16      479.05      347.20    343.62 o 
  10   1  16     4191.80     3681.53    350.26 o 
  11   1  16      454.49      465.59    281.24 o 
  12   1  16     3908.22     3764.46    418.00 o 
  13   1  16      543.58      496.40    451.84 o 
  14   1  16      463.45      491.25    501.32 o 
  15   1  16      276.27      571.79    526.49 o 
  16   1  16     3837.30     3326.96   1095.57 o 
   0   2  16      357.50      292.28    199.22 o 
   1   2  16      908.96      658.39    137.74 o 
   2   2  16     2035.51     1670.63    138.59 o 
   3   2  16       44.54      -10.04     48.55 o 
   4   2  16      423.35      539.38    190.01 o 
   5   2  16     1748.54     1782.27    201.68 o 
   6   2  16     6880.84     7210.74    272.85 o 
   7   2  16       96.60       87.45    309.98 o 
   8   2  16     4993.57     4249.21    316.72 o 
   9   2  16     1061.68     1425.88    250.28 o 
  10   2  16     1671.36     1564.02    268.45 o 
  11   2  16       85.82      259.86    298.89 o 
  12   2  16     3324.87     2813.23    323.90 o 
  13   2  16      359.78      374.11    466.54 o 
  14   2  16       58.01      248.48    508.18 o 
  15   2  16      106.62       62.19    541.87 o 
   1   3  16      867.61      604.37    143.14 o 
   2   3  16      924.12      745.78    174.33 o 
   3   3  16     3294.03     3065.43    178.36 o 
   4   3  16    10339.39    10268.04    247.27 o 
   5   3  16        2.06       59.46    112.25 o 
   6   3  16     1218.67     1146.89    265.01 o 
   7   3  16     4392.78     4569.57    323.98 o 
   8   3  16     8526.64     8490.98    251.26 o 
   9   3  16       61.13      328.83    276.31 o 
  10   3  16     3413.19     3403.80    292.32 o 
  11   3  16     2036.99     2162.91    322.05 o 
  12   3  16     1372.34     1895.16    340.69 o 
  13   3  16      192.06      298.38    381.12 o 
  14   3  16      536.47      239.23    530.78 o 
  15   3  16      454.11      479.22    515.72 o 
   0   4  16      903.64     1066.94    208.78 o 
   1   4  16      285.27      399.16    180.39 o 
   2   4  16      957.42     1008.92    184.04 o 
   3   4  16      281.71      435.34    188.08 o 
   4   4  16     3747.98     3787.74    209.50 o 
   5   4  16       18.25       -2.68      3.30 o 
   6   4  16      169.28      -71.66    184.08 o 
   7   4  16      435.98      476.65    243.76 o 
   8   4  16     7317.68     7147.74    260.50 o 
   9   4  16        5.15      155.20    277.34 o 
  10   4  16      919.78      961.37    311.94 o 
  11   4  16      134.13      240.41    337.62 o 
  12   4  16     4166.93     3775.64    369.90 o 
  13   4  16      154.75      164.01    382.28 o 
  14   4  16     4741.97     4850.00    444.46 o 
  15   4  16       17.10     -248.20    460.27 o 
   1   5  16     3320.86     3416.81    184.57 o 
   2   5  16    33555.36    35810.16    405.57 o 
   3   5  16     3391.12     3406.23    196.88 o 
   4   5  16     4075.70     3740.19    261.48 o 
   5   5  16     1422.57     1227.72    276.40 o 
   6   5  16     9735.56     8741.18    339.20 o 
   7   5  16      929.75      977.49    368.17 o 
   8   5  16     1690.59     1497.62    281.34 o 
   9   5  16       49.17      232.66    304.71 o 
  10   5  16      679.46      682.56    330.43 o 
  11   5  16      136.18        4.51    254.63 o 
  12   5  16       17.04      -13.52    174.93 o 
  13   5  16        9.85       69.01    483.16 o 
  14   5  16      193.97      421.66    469.49 o 
   0   6  16     6742.60     6702.69    360.49 o 
   1   6  16     1244.36     1035.32    259.75 o 
   2   6  16      431.09      430.00    202.73 o 
   3   6  16      280.78      222.80    215.65 o 
   4   6  16     2687.59     2519.54    366.28 o 
   5   6  16     1546.14     1067.02    293.03 o 
   6   6  16      405.09      327.17    275.77 o 
   7   6  16       56.66      -12.07    172.51 o 
   8   6  16       61.95       64.81    313.76 o 
   9   6  16      764.95      615.14    327.04 o 
  10   6  16      896.29      875.51    354.76 o 
  11   6  16      143.43      155.19    378.42 o 
  12   6  16      230.77      138.84    505.33 o 
  13   6  16      663.33      733.37    448.79 o 
  14   6  16     2514.70     2575.99    506.15 o 
  15   6  16      197.34      401.40   1069.24 o 
   1   7  16       87.40     -124.00    212.33 o 
   2   7  16      408.84      366.66    222.32 o 
   3   7  16      212.29       -9.81     44.80 o 
   4   7  16     1402.21     1326.39    306.99 o 
   5   7  16      124.22      330.67    391.44 o 
   6   7  16     2667.60     2608.04    349.95 o 
   7   7  16      216.28      254.67    325.39 o 
   8   7  16      228.89      417.77    333.98 o 
   9   7  16        0.09      -61.79    320.93 o 
  10   7  16     3597.39     3339.68    388.05 o 
  11   7  16       63.52       16.82    127.80 o 
  12   7  16      673.78      509.69    456.94 o 
  13   7  16        1.44     -126.24    584.33 o 
  14   7  16      587.45      608.40   1020.92 o 
   0   8  16      977.13      841.69    435.71 o 
   1   8  16      467.10      225.73    315.04 o 
   2   8  16     1312.25     1228.10    316.10 o 
   3   8  16       16.09      -69.80    214.02 o 
   4   8  16       63.15      414.02    437.26 o 
   5   8  16     1908.01     1914.96    314.07 o 
   6   8  16     6880.62     6897.70    345.39 o 
   7   8  16      184.27      389.25    349.67 o 
   8   8  16     1328.91     1280.60    369.06 o 
   9   8  16     1439.10     1914.34    394.17 o 
  10   8  16     2039.76     2340.41    426.59 o 
  11   8  16      294.18      271.78    454.38 o 
  12   8  16      781.75      777.29    492.71 o 
  13   8  16      541.30      381.40    936.96 o 
   1   9  16      821.92      500.60    344.32 o 
   2   9  16     2713.45     2881.55    352.54 o 
   3   9  16      908.05      733.49    471.28 o 
   4   9  16      291.75      214.72    455.85 o 
   5   9  16      738.87      946.16    350.57 o 
   6   9  16     5156.86     5784.44    367.37 o 
   7   9  16      371.89      361.02    388.24 o 
   8   9  16       14.69      158.84    405.66 o 
   9   9  16      125.93      235.16    443.05 o 
  10   9  16     4379.78     4367.11    463.59 o 
  11   9  16       40.47       34.37   1992.34 o 
  12   9  16     1183.25     1515.09    545.21 o 
   0  10  16     9315.00     9203.19    523.34 o 
   1  10  16     1044.76     1014.84    378.45 o 
   2  10  16      412.32      451.64    380.41 o 
   3  10  16      654.09      656.76    497.95 o 
   4  10  16     3171.81     2955.38    513.68 o 
   5  10  16      514.39      407.73    393.83 o 
   6  10  16      532.33      700.04    408.08 o 
   7  10  16      309.18      409.84    426.66 o 
   8  10  16      116.33      536.31    449.76 o 
   9  10  16      287.16      244.48    485.68 o 
  10  10  16       18.00      524.85    525.08 o 
  11  10  16        0.26       18.60    154.00 o 
   1  11  16      284.08      180.91    580.11 o 
   2  11  16     6689.18     6016.16    561.71 o 
   3  11  16      623.42      663.71    575.46 o 
   4  11  16      246.76      251.50    582.74 o 
   5  11  16       73.17      178.01    427.40 o 
   6  11  16     1695.94     1972.45    452.44 o 
   7  11  16      534.23      526.76    463.38 o 
   8  11  16       30.21      149.49    495.58 o 
   9  11  16       51.33      -48.04    331.78 o 
   1  12  16       19.37      146.84    658.16 o 
   2  12  16      221.61      338.93    648.98 o 
   3  12  16        1.07      -87.78    351.97 o 
   4  12  16      614.75      198.84    494.13 o 
   5  12  16        1.38       74.77    674.96 o 
   6  12  16       32.85       20.94    143.37 o 
   7  12  16        2.91        4.84    106.17 o 
   3  13  16      500.26       87.95    355.15 o 
   4  13  16     1382.37     1229.83    550.09 o 
   5  13  16       61.53      239.07    533.33 o 
   1  14  16      488.72      203.09   4215.67 o 
   2  14  16      146.00     -162.17    814.77 o 
   3  14  16      127.46      142.33    829.64 o 
   4  14  16     1075.41      804.83    864.24 o 
   1   1  17     1002.77     1038.32    152.80 o 
   2   1  17    10810.87    11494.84    168.52 o 
   3   1  17      454.73      569.46    162.67 o 
   4   1  17      582.50      733.67    171.52 o 
   5   1  17      970.61      941.06    186.01 o 
   6   1  17     7037.39     6991.22    279.33 o 
   7   1  17        0.08       27.43    213.38 o 
   8   1  17      862.07      776.54    355.78 o 
   9   1  17      476.78      470.80    383.90 o 
  10   1  17     2653.63     2543.86    395.95 o 
  11   1  17      189.68      178.99    440.69 o 
  12   1  17      470.09      367.75    448.26 o 
  13   1  17      169.58      163.35    501.99 o 
  14   1  17      770.57      717.93    544.29 o 
   0   2  17      653.55      840.26    224.02 o 
   1   2  17     1669.58     1750.06    160.16 o 
   2   2  17      267.40      303.48    157.65 o 
   3   2  17     4281.87     4510.66    166.96 o 
   4   2  17      989.80     1193.97    175.22 o 
   5   2  17      622.76      532.39    232.09 o 
   6   2  17      895.23     1062.62    279.83 o 
   7   2  17     4470.45     4439.08    363.25 o 
   8   2  17        4.34      227.39    379.15 o 
   9   2  17        3.01      -30.12    793.77 o 
  10   2  17     1692.01     1776.84    406.28 o 
  11   2  17     3826.28     3464.84    447.40 o 
  12   2  17       36.97      -25.23     76.67 o 
  13   2  17       48.87       76.11    510.56 o 
  14   2  17     1201.25      970.38    560.50 o 
   1   3  17     3677.17     3928.55    162.83 o 
   2   3  17      242.87      185.10    163.25 o 
   3   3  17     1218.83     1079.11    209.86 o 
   4   3  17       61.17      165.47    220.61 o 
   5   3  17     4098.81     4348.61    430.19 o 
   6   3  17       11.98      -15.59    277.66 o 
   7   3  17       63.99        2.48    343.84 o 
   8   3  17      426.75      465.54    372.82 o 
   9   3  17     2411.88     2118.87    388.06 o 
  10   3  17       41.93      214.44    325.33 o 
  11   3  17       58.56       80.83    517.86 o 
  12   3  17      628.06      648.21    381.30 o 
  13   3  17     1001.36     1056.78    534.64 o 
   0   4  17     8079.54     8589.20    243.63 o 
   1   4  17       29.35      183.54    173.55 o 
   2   4  17      234.34       25.69    180.38 o 
   3   4  17      135.63      194.05    243.87 o 
   4   4  17     6637.99     6543.12    444.73 o 
   5   4  17        1.62      116.94    158.18 o 
   6   4  17      945.69      684.17    305.71 o 
   7   4  17      143.27      122.91    355.15 o 
   8   4  17     3139.97     3124.04    380.51 o 
   9   4  17        5.34      -53.99    222.30 o 
  10   4  17     1391.50     1277.21    341.56 o 
  11   4  17        5.44      309.49    366.30 o 
  12   4  17      456.18      503.77    400.45 o 
  13   4  17       39.58       44.69    335.65 o 
   1   5  17       75.84      189.51    211.25 o 
   2   5  17     3689.62     3995.70    216.46 o 
   3   5  17      403.82      469.22    259.64 o 
   4   5  17        5.28      -55.07    244.65 o 
   5   5  17      111.89       33.90    223.90 o 
   6   5  17     2306.50     2262.30    364.51 o 
   7   5  17      175.44      226.77    398.23 o 
   8   5  17        6.88      -32.09    203.14 o 
   9   5  17      259.09       17.58    224.56 o 
  10   5  17      834.56      829.86    361.82 o 
  11   5  17       10.01      171.57    383.85 o 
  12   5  17       16.27       64.94    409.23 o 
  13   5  17      161.45      386.73    458.40 o 
   0   6  17     8137.91     8258.32    401.73 o 
   1   6  17      853.15      834.71    227.22 o 
   2   6  17        6.82      102.20    223.86 o 
   3   6  17     2668.90     2482.20    304.48 o 
   4   6  17     4135.53     4200.16    314.87 o 
   5   6  17       70.15      -39.34     79.46 o 
   6   6  17      431.53      597.21    393.87 o 
   7   6  17     2118.62     1687.91    406.88 o 
   8   6  17     2710.35     2863.48    337.22 o 
   9   6  17      401.11      293.84    352.71 o 
  10   6  17      268.00      273.34    393.45 o 
  11   6  17      908.00      981.18    426.48 o 
  12   6  17      570.35      689.33    450.73 o 
  13   6  17      506.02      549.07    879.81 o 
  14   6  17       67.28      538.16   1032.83 o 
   1   7  17     1283.70     1338.32    314.44 o 
   2   7  17     2108.49     2325.77    324.63 o 
   3   7  17     1192.89      853.64    329.18 o 
   4   7  17      762.40      633.93    341.76 o 
   5   7  17     2015.73     2106.67    429.27 o 
   6   7  17     1202.28     1463.44    456.44 o 
   7   7  17      689.09      785.39    351.45 o 
   8   7  17     1547.88     2057.69    363.65 o 
   9   7  17     2668.66     3106.85    385.85 o 
  10   7  17      243.17      270.00    426.06 o 
  11   7  17       48.46      170.11    457.21 o 
  12   7  17     1651.16     1809.38    501.32 o 
  13   7  17     1516.14     2043.64   1003.67 o 
   0   8  17       92.56      -22.20   3257.50 o 
   1   8  17      483.93      683.68    340.25 o 
   2   8  17        4.80       20.92    407.95 o 
   3   8  17     1019.57     1147.64    356.78 o 
   4   8  17       56.02      160.26    465.66 o 
   5   8  17       23.05      330.24    472.05 o 
   6   8  17       30.79       78.98    476.10 o 
   7   8  17      590.38      831.00    382.57 o 
   8   8  17       55.88      228.43    408.38 o 
   9   8  17      107.61      248.52    440.61 o 
  10   8  17       69.86      211.30    463.20 o 
  11   8  17      116.80      116.59    308.95 o 
  12   8  17       27.65      -78.60    920.81 o 
   1   9  17      884.54      781.82    378.47 o 
   2   9  17     2153.28     1339.71    376.12 o 
   3   9  17      184.58       37.08    297.16 o 
   4   9  17      619.29      485.10    503.53 o 
   5   9  17      875.00      743.01    533.53 o 
   6   9  17      693.90     1037.37    533.37 o 
   7   9  17       25.30      319.47    428.57 o 
   8   9  17     1138.87     1250.78    441.83 o 
   9   9  17      250.95      269.14    478.66 o 
  10   9  17      175.96      481.18    510.97 o 
  11   9  17        1.20       -0.74     48.00 o 
   0  10  17     4851.64     4519.44    580.40 o 
   1  10  17       40.84     -100.27    223.00 o 
   2  10  17       65.75       15.52    171.28 o 
   3  10  17      126.61       74.25    560.70 o 
   4  10  17     3105.37     3005.81    569.62 o 
   5  10  17      141.42      331.77    564.55 o 
   6  10  17      437.43      441.63    450.18 o 
   7  10  17      300.56      475.19    463.92 o 
   8  10  17     2389.78     2236.56    484.37 o 
   9  10  17        1.50       64.19    624.01 o 
   1  11  17     1153.03      889.15    631.70 o 
   2  11  17      954.08      907.20    627.04 o 
   3  11  17      134.21      197.18    633.84 o 
   4  11  17        6.96      -74.55    647.93 o 
   5  11  17     1048.99     1048.39    649.42 o 
   6  11  17      546.26      189.07    492.69 o 
   7  11  17       80.15      236.98    520.25 o 
   1  12  17      102.86     -129.52    376.70 o 
   2  12  17        2.97     -157.33  35908.71 o 
   3  12  17      147.91      263.51    707.44 o 
   4  12  17     1757.69     1472.38    748.56 o 
   5  12  17      268.43      272.22    729.38 o 
   3  13  17       75.58      132.01    844.89 o 
   3  14  17      888.35      544.84    935.44 o 
   0   0  18      925.58      536.03    358.03 o 
   1   0  18      137.81      195.38    248.83 o 
   2   0  18      485.64      521.27    258.20 o 
   3   0  18     5390.68     5258.83    517.42 o 
   4   0  18     1205.52     1193.89    289.23 o 
   5   0  18     4112.96     4199.61    300.50 o 
   6   0  18     2103.93     2213.16    319.86 o 
   7   0  18     1902.22     1561.56    376.39 o 
   8   0  18      110.54      359.12    392.46 o 
   9   0  18     5623.52     5754.79    426.91 o 
  10   0  18     2156.02     2085.94    447.53 o 
  11   0  18      139.03      229.05    487.57 o 
  12   0  18      184.74      423.53    505.98 o 
   1   1  18      392.51      365.02    178.10 o 
   2   1  18      770.78     1035.75    180.05 o 
   3   1  18     2895.20     2969.50    189.96 o 
   4   1  18      115.17      130.67    198.07 o 
   5   1  18      257.37      190.14    120.13 o 
   6   1  18      391.53      517.34    247.59 o 
   7   1  18     5155.57     4762.25    270.84 o 
   8   1  18       28.92      184.02    284.52 o 
   9   1  18     3156.85     2696.60    301.68 o 
  10   1  18      115.18      -28.43    206.15 o 
  11   1  18     1132.60      893.43    477.98 o 
  12   1  18        0.64      199.10    520.28 o 
   0   2  18     1793.79     1857.30    258.92 o 
   1   2  18     2952.95     2926.82    178.41 o 
   2   2  18       14.44       42.28    119.41 o 
   3   2  18     5905.89     5687.12    190.36 o 
   4   2  18     1226.56     1408.32    202.84 o 
   5   2  18        0.58      -28.25    157.46 o 
   6   2  18      127.33      -77.91    153.55 o 
   7   2  18      424.54      332.11    385.51 o 
   8   2  18      269.48      350.68    410.38 o 
   9   2  18       84.74      174.44    443.61 o 
  10   2  18      279.40      576.27    474.97 o 
  11   2  18      618.67      594.75    494.26 o 
  12   2  18        0.74       75.04    536.58 o 
   1   3  18    11976.82    13585.31    288.66 o 
   2   3  18     4207.88     4253.25    187.80 o 
   3   3  18     3432.14     3727.83    194.99 o 
   4   3  18      136.92      129.08    151.02 o 
   5   3  18     6856.47     7423.74    346.10 o 
   6   3  18     1971.40     1580.30    339.18 o 
   7   3  18      209.15      332.13    400.92 o 
   8   3  18      337.16      146.98    410.35 o 
   9   3  18      566.79      584.95    442.86 o 
  10   3  18      259.85      189.09    471.49 o 
  11   3  18       81.18      224.22    499.39 o 
  12   3  18      275.30      429.84    533.59 o 
   0   4  18      242.86      375.84    268.83 o 
   1   4  18       17.69       26.19    206.50 o 
   2   4  18        9.90       65.30    203.99 o 
   3   4  18       10.37      -26.42     76.52 o 
   4   4  18       39.74      -19.96     51.03 o 
   5   4  18     1773.67     1230.80    318.94 o 
   6   4  18       25.36        0.81     98.63 o 
   7   4  18     1426.32     1497.96    412.51 o 
   8   4  18      358.39      203.08    428.04 o 
   9   4  18      776.82      825.41    460.44 o 
  10   4  18      115.61      326.52    469.53 o 
  11   4  18     4550.33     5050.42    391.15 o 
  12   4  18        9.60        8.97    573.66 o 
   1   5  18     2396.54     2419.42    208.26 o 
   2   5  18      298.59      312.02    251.06 o 
   3   5  18      191.29       27.43    251.33 o 
   4   5  18      651.90      449.93    333.20 o 
   5   5  18     2431.50     2588.06    352.17 o 
   6   5  18      265.40      368.91    416.23 o 
   7   5  18     3341.16     3467.82    439.47 o 
   8   5  18     1573.18     1289.73    461.37 o 
   9   5  18      296.49      221.09    480.99 o 
  10   5  18       62.41      370.43    391.06 o 
  11   5  18     1705.45     1953.03    429.14 o 
  12   5  18     1010.64     1630.89    809.36 o 
  13   5  18       34.13      333.43    910.80 o 
   0   6  18     1605.86     1374.03    307.59 o 
   1   6  18      207.91      468.13    258.26 o 
   2   6  18       48.34       12.17     64.56 o 
   3   6  18       65.82      160.29    339.55 o 
   4   6  18     1612.15     1748.97    348.96 o 
   5   6  18     3686.93     3837.40    375.23 o 
   6   6  18      242.52      523.89    445.41 o 
   7   6  18      113.78      333.10    458.19 o 
   8   6  18     1029.89     1181.48    475.85 o 
   9   6  18     2747.03     3013.10    386.37 o 
  10   6  18      312.13      305.85    429.40 o 
  11   6  18     1223.47     1399.01    472.74 o 
  12   6  18      123.63      -49.46    381.72 o 
  13   6  18      144.72      544.09   1000.20 o 
   1   7  18      387.55      564.81    351.29 o 
   2   7  18      338.78      404.88    357.53 o 
   3   7  18       94.88      210.83    467.18 o 
   4   7  18       33.62     -130.13    379.47 o 
   5   7  18      145.77      204.48    474.43 o 
   6   7  18       12.12      222.52    497.73 o 
   7   7  18     1407.53     1110.00    507.21 o 
   8   7  18       57.00      175.55    527.24 o 
   9   7  18      916.60      776.65    430.36 o 
  10   7  18        0.35      154.04    461.95 o 
  11   7  18       56.60      102.84    865.99 o 
  12   7  18      161.89      264.94    968.31 o 
   0   8  18     3538.10     3540.69    548.37 o 
   1   8  18     5203.79     5195.01    378.87 o 
   2   8  18       10.73      -23.25    256.95 o 
   3   8  18     8511.85     8554.58    396.11 o 
   4   8  18     1264.51     1195.23    534.14 o 
   5   8  18      461.98      604.32    528.57 o 
   6   8  18      142.50      701.33    547.86 o 
   7   8  18     3327.36     3875.03    554.15 o 
   8   8  18      469.24      763.93    437.85 o 
   9   8  18        0.15      325.16    478.90 o 
  10   8  18      171.83      547.62    855.44 o 
  11   8  18      269.04      379.46    916.92 o 
   1   9  18      231.69       96.06    560.27 o 
   2   9  18       70.81      181.26    423.48 o 
   3   9  18      139.18      -26.36    139.58 o 
   4   9  18       61.57      -23.62    133.00 o 
   5   9  18        3.60      -57.84    882.96 o 
   6   9  18        9.15       37.43    588.48 o 
   7   9  18      735.90      633.13    630.91 o 
   8   9  18      266.35      620.21    498.84 o 
   9   9  18     1208.80     1177.83    832.72 o 
   0  10  18      150.25      -54.48    392.62 o 
   1  10  18       71.31      -70.37    209.66 o 
   2  10  18      112.12      141.94    464.97 o 
   3  10  18     1132.42      632.88    629.52 o 
   5  10  18      740.53      608.40    626.07 o 
   6  10  18      595.90     1285.15    658.22 o 
   7  10  18      248.97      179.46    677.17 o 
   1  11  18      438.70      204.77    702.39 o 
   2  11  18     1017.34     1026.05    705.51 o 
   3  11  18      448.50      366.59    700.12 o 
   4  11  18      256.83      535.86    697.35 o 
   1   1  19      944.45     1004.72    205.65 o 
   2   1  19     1505.19     1740.99    206.69 o 
   3   1  19     1614.73     1903.37    213.74 o 
   4   1  19      538.69      638.08    227.72 o 
   5   1  19       12.99       -3.31     14.40 o 
   6   1  19     1229.98     1294.87    295.69 o 
   7   1  19     2172.02     2241.76    314.21 o 
   8   1  19      682.30      765.27    328.68 o 
   9   1  19       62.94       56.03    479.27 o 
  10   1  19      419.67      233.85    361.01 o 
  11   1  19     1009.45      718.41    385.09 o 
   0   2  19     2526.46     2642.78    290.58 o 
   1   2  19     3606.32     3576.50    202.42 o 
   2   2  19        0.80       65.50    162.90 o 
   3   2  19     2487.09     2867.43    223.39 o 
   4   2  19     1729.44     1885.35    252.39 o 
   5   2  19     2100.60     2100.09    266.45 o 
   6   2  19      349.17      424.23    282.00 o 
   7   2  19     1475.84     1368.11    306.61 o 
   8   2  19      655.42      694.66    324.41 o 
   9   2  19     1292.21     1511.65    482.15 o 
  10   2  19      903.82      695.94    528.90 o 
  11   2  19      231.95      247.23    559.72 o 
   1   3  19     1076.12     1218.71    216.36 o 
   2   3  19     2363.99     2707.47    215.98 o 
   3   3  19     1501.47     1633.02    226.32 o 
   4   3  19      519.58      312.20    265.10 o 
   5   3  19      665.21      377.65    275.69 o 
   6   3  19     1485.75     1360.92    285.32 o 
   7   3  19      647.33      880.79    426.65 o 
   8   3  19      422.41      368.76    456.97 o 
   9   3  19      131.24      299.81    491.26 o 
  10   3  19       77.90      240.14    510.73 o 
  11   3  19      324.46      284.50    555.67 o 
   0   4  19       29.66      306.91    328.43 o 
   1   4  19     2547.26     2771.90    225.82 o 
   2   4  19       37.18       26.17     89.14 o 
   3   4  19      833.81      832.78    265.70 o 
   4   4  19       52.43        5.56    105.51 o 
   5   4  19     3424.66     3260.75    378.79 o 
   6   4  19       28.48       -4.02      9.25 o 
   7   4  19       25.05       31.71    452.72 o 
   8   4  19      326.47      463.59    470.03 o 
   9   4  19     2099.61     2131.12    493.39 o 
  10   4  19      248.35      517.84    521.64 o 
   1   5  19       31.21      164.23    235.02 o 
   2   5  19      461.01      525.45    279.19 o 
   3   5  19       46.87       81.20    577.86 o 
   4   5  19        0.99      -90.32    229.93 o 
   5   5  19      157.23       -9.68    332.29 o 
   6   5  19      375.24      292.42    465.27 o 
   7   5  19      237.35      438.29    480.46 o 
   8   5  19       78.57      104.05    498.90 o 
   9   5  19      115.60      308.20    535.58 o 
  10   5  19      641.30      492.62    551.96 o 
   0   6  19     2304.87     2463.39    360.37 o 
   1   6  19      487.01      533.97    292.18 o 
   2   6  19      354.55      232.87    378.12 o 
   3   6  19      125.08      255.38    381.76 o 
   4   6  19     1337.63     1444.60    393.34 o 
   5   6  19     1042.34     1082.34    422.70 o 
   6   6  19     1549.77     1456.56    501.34 o 
   7   6  19       98.74      372.45    519.62 o 
   8   6  19      162.31      284.49    534.53 o 
   9   6  19      602.02      923.45    560.02 o 
  12   6  19       41.44      518.12    961.96 o 
   1   7  19     2651.45     2800.63    393.13 o 
   2   7  19      992.49      944.56    402.20 o 
   3   7  19     4063.04     3855.24    413.44 o 
   4   7  19        5.32       -8.97     72.00 o 
   5   7  19     1419.12     1643.30    537.18 o 
   6   7  19      904.88     1014.37    543.51 o 
   7   7  19     2464.33     2921.06    562.26 o 
   8   7  19       21.66      578.06    590.01 o 
  11   7  19      918.08     1670.60    924.99 o 
   0   8  19     1254.72      911.24    604.25 o 
   1   8  19        1.14      -11.84    393.86 o 
   2   8  19       71.87      279.74    558.43 o 
   3   8  19        0.78      189.42    450.97 o 
   4   8  19      284.73      497.76    562.41 o 
   5   8  19        0.27      104.17   6909.42 o 
   6   8  19      509.31      198.42    601.05 o 
   7   8  19       21.59      220.15    612.19 o 
   1   9  19     1680.25     1593.74    470.46 o 
   2   9  19      679.67      528.53    481.89 o 
   3   9  19     2294.07     2351.84    618.66 o 
   4   9  19       17.99      313.83    620.76 o 
   5   9  19     1093.73     1233.73    639.39 o 
   6   9  19       28.18       31.92    672.26 o 
   0  10  19       65.83     -201.05    605.12 o 
   1  10  19      368.96      479.12    527.05 o 
   2  10  19        1.65      289.72    714.61 o 
   3  10  19      138.91      174.07    679.31 o 
   0   0  20    10954.27    12407.99    444.11 o 
   1   0  20     2112.49     2511.84    320.08 o 
   2   0  20      618.79      877.56    332.73 o 
   3   0  20     2538.35     2916.40    347.05 o 
   4   0  20     7980.60     9084.08   1151.32 o 
   5   0  20     1502.09     1781.34    458.52 o 
   6   0  20     1230.06     1730.54    482.08 o 
   7   0  20      552.83      589.54    510.21 o 
   8   0  20     1226.52     1547.38    524.90 o 
   9   0  20      748.12      879.03    551.07 o 
  10   0  20      328.01      309.60    575.05 o 
   1   1  20        0.88       62.10     78.96 o 
   2   1  20        3.39      207.44    241.07 o 
   3   1  20        0.49      -29.20    183.91 o 
   4   1  20      416.45       35.62    192.80 o 
   5   1  20       43.77       10.02    169.75 o 
   6   1  20      828.87      858.92    342.70 o 
   7   1  20      342.34      401.46    350.54 o 
   8   1  20       83.25      144.80    367.56 o 
   9   1  20      276.07      543.44    390.37 o 
  10   1  20     1284.39     1279.91    417.04 o 
   0   2  20       21.14       80.23    199.78 o 
   1   2  20      469.54      540.84    238.74 o 
   2   2  20      435.15      313.09    245.84 o 
   3   2  20        0.98       12.10    141.93 o 
   4   2  20      332.12       76.05    148.55 o 
   5   2  20      780.59      683.68    302.46 o 
   6   2  20      989.72      770.26    337.67 o 
   7   2  20       19.69      492.35    361.32 o 
   8   2  20     1634.56     1440.95    377.57 o 
   9   2  20      470.64      348.64    397.32 o 
  10   2  20      114.50      453.10    602.46 o 
   1   3  20      380.66      242.60    176.72 o 
   2   3  20      524.38      491.98    254.01 o 
   3   3  20     1013.19     1130.12    291.51 o 
   4   3  20     1782.03     1683.31    302.57 o 
   5   3  20        9.53      -11.83    107.09 o 
   6   3  20      196.76      205.51    326.45 o 
   7   3  20     1856.08     1622.79    363.41 o 
   8   3  20     1252.84     1175.72    377.16 o 
   9   3  20       38.66      401.59    563.13 o 
   0   4  20        4.61      186.25    525.67 o 
   1   4  20       51.81      106.92    183.13 o 
   2   4  20       31.64       65.81    137.76 o 
   3   4  20      228.98      149.62    371.42 o 
   4   4  20      783.76      664.16    318.02 o 
   5   4  20       29.53        8.23     66.30 o 
   6   4  20       19.81     -125.04    305.03 o 
   7   4  20      341.78      399.64    511.80 o 
   8   4  20     1920.98     1951.94    535.72 o 
   9   4  20        3.01     -128.55   2671.47 o 
   1   5  20     1532.62     1913.35    313.82 o 
   2   5  20    11652.21    12834.08    317.40 o 
   3   5  20     1790.26     1907.81    328.15 o 
   4   5  20      938.89     1018.71    339.59 o 
   5   5  20      498.00      474.36    394.90 o 
   6   5  20     3167.99     2961.15    531.02 o 
   7   5  20      204.50      544.80    544.52 o 
   8   5  20      530.59      715.43    569.26 o 
   0   6  20     2607.94     2836.47    580.70 o 
   1   6  20      732.15      802.83    338.88 o 
   2   6  20      140.83       22.29    241.44 o 
   3   6  20       45.14       -0.10     88.44 o 
   4   6  20      591.40      625.37    441.62 o 
   5   6  20      432.62      887.55    566.29 o 
   6   6  20      511.33      567.75    571.51 o 
   7   6  20       42.80     -101.78    302.80 o 
   1   7  20        0.12     -120.69    622.54 o 
   2   7  20       88.82      150.40    356.23 o 
   3   7  20      122.22        0.56     69.22 o 
   4   7  20      893.60      571.11    485.25 o 
   5   7  20       40.56      156.33    610.32 o 
   6   7  20     1230.10     1296.19    610.35 o 
   0   8  20      454.65      475.33    686.61 o 
   1   8  20      168.39       55.56    407.54 o 
   2   8  20      868.28      842.90    490.36 o 
   3   8  20        0.01      -55.41    376.45 o 
   4   8  20        9.09      283.79    648.83 o 
   5   8  20      913.56     1425.83    675.34 o 
   1   9  20      235.31      299.81    527.79 o 
   2   9  20      217.12      405.91    524.21 o 
   1   1  21      503.08      618.00    274.91 o 
   2   1  21     4404.38     5437.80    274.21 o 
   3   1  21      176.38      316.67    323.88 o 
   4   1  21      271.29      395.52    325.74 o 
   5   1  21      355.69      378.75    375.12 o 
   6   1  21     2239.37     2522.96    385.13 o 
   7   1  21      133.45      261.65    412.17 o 
   8   1  21      380.30      449.36    429.00 o 
   0   2  21     1318.20     1463.09    396.14 o 
   1   2  21      826.17      791.25    274.84 o 
   2   2  21      140.78      248.00    288.05 o 
   3   2  21      784.88      862.74    331.74 o 
   4   2  21      888.60     1064.08    339.83 o 
   5   2  21       36.76        7.82     56.31 o 
   6   2  21      345.81      289.88    392.41 o 
   7   2  21     1620.03     1603.45    399.73 o 
   8   2  21       45.31      382.83    571.91 o 
   1   3  21      605.99      660.54    293.68 o 
   2   3  21       45.84      103.83    340.14 o 
   3   3  21       21.93      -55.75    141.07 o 
   4   3  21       13.18        0.50     34.95 o 
   5   3  21      953.68      793.23    363.12 o 
   6   3  21        7.67      -66.24    259.50 o 
   7   3  21       33.13       62.10    423.95 o 
   8   3  21      167.34      135.33    656.21 o 
   0   4  21     1487.70     1711.32    429.97 o 
   1   4  21      210.76      255.90    345.01 o 
   2   4  21       66.48       11.31     86.15 o 
   3   4  21        2.28       17.01    268.51 o 
   4   4  21     1741.92     1547.73    366.06 o 
   5   4  21       50.75      146.83    481.03 o 
   6   4  21      590.10      482.50    425.69 o 
   7   4  21        1.45       44.61    164.62 o 
   8   4  21     1020.13      802.29    691.29 o 
   1   5  21      150.22      112.30    364.15 o 
   2   5  21      893.72     1061.47    362.89 o 
   3   5  21      217.78      278.54    369.04 o 
   4   5  21       81.10        4.32     84.32 o 
   5   5  21      126.66       81.65    437.38 o 
   6   5  21      912.82     1064.07    458.99 o 
   0   6  21     1911.20     2056.35    661.50 o 
   1   6  21      568.07      504.38    477.44 o 
   2   6  21        4.97      265.80    594.10 o 
   3   6  21      502.93      617.96    397.96 o 
   4   6  21      995.87     1038.37    406.98 o 
   5   6  21      125.02      354.21    629.83 o 
   1   7  21      210.59      132.36    222.11 o 
   2   7  21     1006.75     1247.53    524.60 o 
   3   7  21       73.23       87.96    420.27 o 
   4   7  21       22.85       34.20    261.24 o 
   0   8  21       66.32      -15.09     49.76 o 
   1   8  21      240.03      230.24    552.10 o 
   2   8  21       20.58     -150.13    402.92 o 
   3   8  21      102.26       99.03    921.00 o 
   0   0  22      866.79      534.59    657.59 o 
   1   0  22      330.19      248.27    449.37 o 
   2   0  22      454.23      595.29    473.83 o 
   3   0  22     1932.75     2140.51    603.98 o 
   4   0  22      411.58      549.90    593.48 o 
   5   0  22      602.58      631.07    610.28 o 
   6   0  22      596.29     1139.34    626.29 o 
   1   1  22        7.52      -13.48     36.47 o 
   2   1  22      384.28      557.12    366.32 o 
   3   1  22      497.14      564.07    372.14 o 
   4   1  22      128.40      226.56    424.68 o 
   5   1  22      110.88      189.19    433.98 o 
   6   1  22      214.73      530.60    445.26 o 
   0   2  22      780.22     1106.21    453.80 o 
   1   2  22     1064.84     1080.01    330.32 o 
   2   2  22        0.14      -20.42    360.17 o 
   3   2  22     1977.98     2232.97    379.79 o 
   4   2  22      700.82      951.17    436.68 o 
   5   2  22        0.53      144.70    609.65 o 
   6   2  22       69.64       -8.20    275.86 o 
   1   3  22     3090.75     3441.39    376.37 o 
   2   3  22     1893.54     2488.48    386.63 o 
   3   3  22      726.76     1097.13    394.15 o 
   4   3  22       33.20       99.74    361.56 o 
   5   3  22     2477.90     2804.66    461.60 o 
   6   3  22      626.95      685.96    691.45 o 
   0   4  22       51.94      253.31    691.68 o 
   1   4  22       16.76       23.14    538.83 o 
   2   4  22       48.33     -112.23    229.05 o 
   3   4  22       13.10      148.45    432.54 o 
   4   4  22      109.87      106.67    196.37 o 
   5   4  22      709.95      614.59    693.35 o 
   1   5  22      568.59      617.14    520.65 o 
   2   5  22      220.89      113.41    299.87 o 
   3   5  22      108.79       15.02    272.56 o 
   4   5  22      230.70      113.50    416.15 o 
   5   5  22      920.73      930.05    627.54 o 
   0   6  22      402.96      754.61    768.59 o 
   1   6  22       47.36        0.97    418.46 o 
   2   6  22        0.98      101.29    882.93 o 
   3   6  22       71.28       -1.40     80.25 o 
   4   6  22      856.07      481.54    616.21 o 
   5   6  22     1019.93      891.91    837.62 o 
   4   7  22       37.05     -141.60   7347.42 o 
   1   1  23      308.19      372.89    430.52 o 
   2   1  23      280.82      405.59    429.89 o 
   3   1  23      540.19      717.81    492.44 o 
   4   1  23      167.59      557.83    709.47 o 
   0   2  23      974.05     1005.47    791.06 o 
   1   2  23      567.31      637.64    440.17 o 
   2   2  23        4.94      246.03    537.80 o 
   3   2  23      615.17      661.37    498.08 o 
   4   2  23      710.09     1062.27    717.42 o 
   1   3  23      372.20      442.95    462.54 o 
   2   3  23      628.81      827.76    446.32 o 
   3   3  23      445.93      570.20    586.05 o 
   4   3  23       35.10       59.00    757.81 o 
   0   4  23        0.22      216.64    808.19 o 
   1   4  23     1297.27     1354.65    579.15 o 
   2   4  23        2.23      149.68    771.59 o 
   3   4  23      530.87      730.61    609.12 o 
   4   4  23        2.57       32.84    801.31 o 
   2   5  23      100.94      166.50    975.90 o 
   4   5  23       58.72      -17.87    138.07 o 
   1   0  24      741.32     1591.59    891.57 o 
                                                 
